# Supplementary material for: Air pollution-related immune gene prognostic signature for hepatocellular carcinoma: network toxicology, machine learning and multi-omics analysis
Source: Front Immunol. 2025 Sep 12;16:1638445. doi: 10.3389/fimmu.2025.1638445 (PMC12463942; doi:10.3389/fimmu.2025.1638445)
Supplement: Supplementary file 2 [file Table1.xlsx]

## Sheet: Index
Table S1 AP-related target genes
Table S2 Evaluation of toxicity
Table S3 WGCNA of HCC
Table S4 DEGs of HCC
Table S5 Correlation analysis of AP-related target genes and immune infiltration
Table S6 Univariate COX analysis
Table S7 qRT-PCR
Table S8 The strength of cell communication
Table S9 The amount of cell communication
Table S10 GO enrichment analysis of macrophage-associated pathways
Table S11 KEGG enrichment analysis of macrophage-associated pathways
Table S12 Enrichment analysis of GSVA
Table S13 Diagnostic genes screened by three machine learning algorithms
Table S14 Correlation analysis between hub gene and the abundance of 22 immune cell types
Table S15 Correlation analysis between hub gene and tumor mutation burden
Table S16 Correlation analysis between hub gene and microsatellite instability
Table S17 Molecular docking analysis

## Sheet: Table S1
Table S1 AP-related target genes
Benzene	Nitric Oxide	ozone	sulfur dioxide	toluene	carbon monoxide	nitrogen dioxide	AP-target	Immune Gene
CHRM5	TRIM24	MAPK1	BLM	TRIM24	HSD17B10	HSD17B10	CHRM5	CTLA4
TRIM24	BLM	TRIM24	HSD17B10	CHRM5	BLM	NFKB1	TRIM24	STAT5B
PTGS1	NR1I2	PTGS2	TRIM24	CTSD	NFKB1	BLM	PTGS1	RAG1
KLF5	NFKB1	NFE2L2	NFKB1	PTGS1	TDP1	TDP1	KLF5	IL10
HSD17B10	NOS3	NFKB1	CTSD	NR1I2	APEX1	APEX1	HSD17B10	RAG2
CTSD	PLAU	CTSD	CLK4	KLF5	TRIM24	TRIM24	CTSD	PLCG2
APEX1	SPHK1	NR1I2	CSNK2B	TDP1	NOS3	ALOX12	APEX1	TNF
NFKB1	NFE2L2	HSD17B10	NFE2L2	CHRM4	NR1I2	DPP9	NFKB1	IL6
BLM	NPC1	ADORA2B	NR1I2	GSTP1	CTSD	GLRA1	BLM	IFNG
RORB	CYP3A4	CHRNA1	SLC6A5	TLR8	PSMB1	GSK3B	RORB	TP53
CHRM4	CTSD	CDK1	CDC25B	HSD17B10	ADORA1	SLC6A5	CHRM4	MYD88
TLR8	PIK3R1	GLRA1	GLRA1	ADAM10	CLK1	PIK3R1	TLR8	IL2RA
FPR1	GLRA1	GPR35	DPP7	GPR55	KLF5	NR1I2	FPR1	COPA
NR1I2	APEX1	CDK5	DPP9	NFE2L2	DPP8	PSMB1	NR1I2	HLA-DRB1
NFE2L2	MELK	DPP9	FPR2	NFKB1	DPP9	CHRNB4	NFE2L2	STAT3
ADAM10	CSNK2B	CSNK2B	SCN3A	FPR1	SLC6A5	RAB9A	ADAM10	TGFB1
GPR55	HSD17B10	SLC6A5	CHRNB4	RORB	GAK	SLC2A1	GPR55	FOXP3
CHRM1	CHRNB4	MDM4	TRPA1	GPBAR1	RORB	CSNK2B	CHRM1	STAT1
TACR2	NOX1	KLF5	CES1	FCGRT	PTGS1	CDK5	TACR2	PIK3CD
PSMB1	SCN3A	CHRNB4	CDC25C	TNIK	TNIK	CTSD	PSMB1	NFKB1
GSTP1	PTPN11	GPR55	CXCR4	APEX1	CDC25C	CES1	GSTP1	ACP5
FYN	DPP9	BLM	PTPN11	CDC25C	NFE2L2	CXCR4	FYN	NFAT5
ITK	CLK4	SCN3A	NPC1	ANPEP	ANPEP	CLK4	ITK	CD40LG
CAPN1	CDK1	CDC25B	RORB	MAOA	CLK2	NFE2L2	CAPN1	FAS
ANPEP	DPP7	NOS3	PSMB1	MAPK11	ERN1	PLAU	ANPEP	TLR4
SLC6A5	SLC6A5	DPP7	TLR4	STING1	STAT1	NPC1	SLC6A5	KRAS
KDM6B	CHRNA1	CLK1	CHRNA1	FYN	TFPI	CYP3A4	KDM6B	FASLG
PRSS1	APLNR	FPR1	TDP1	GBA2	NR3C2	NR1H3	PRSS1	NOD2
SERPINE1	QRFPR	CYP3A4	CYP3A4	PRCP	SCN3A	GPR35	SERPINE1	PTEN
CDC25C	STAT1	ALOX12	CLK1	GRM5	QRFPR	S1PR3	CDC25C	CD40
STAT1	CDK5	PIK3R1	PIK3R1	MME	CDC25B	CHRNA1	STAT1	ATM
STING1	F13A1	PSMB1	FPR1	CSNK2B	FPR2	PTGER1	STING1	C3
FPR2	DPP8	CDC25C	METAP2	HTR2C	CSNK2A2	RORB	FPR2	CDC42
MME	FPR1	NOS2	DPP8	FLT1	GPBAR1	S1PR5	MME	MEFV
CSNK2B	CDC25C	CCNE1	DUSP3	HDAC8	DCUN1D1	FPR2	CSNK2B	PDCD1
LGALS3	PSMB1	GSK3A	PTGER2	ERAP1	DCTPP1	HPGD	LGALS3	CDKN2A
GBA2	FLT1	METAP2	GPR35	HTR7	NTRK3	TOP2A	GBA2	EGFR
ERAP1	CFTR	GRIA2	QRFPR	PSMB2	FPR1	CCNE1	ERAP1	IFIH1
CASP6	LGALS3	CDK2	BMP2K	ITK	PRCP	NR4A1	CASP6	TNFRSF1A
GRK5	PRSS1	PDGFRA	KLF5	DCTPP1	CHRNA1	FPR1	GRK5	PRF1
KCNA5	CDC25B	FPR2	C1S	KCNK9	TERT	FLT1	KCNA5	IL2
TOP1	MIF	CLK4	NOS3	HRH3	ADAM10	KLF5	TOP1	JAK3
CHRNA1	S1PR4	DUSP3	FPRL2	DUSP3	TOP1	NTSR2	CHRNA1	ADA
CDC25B	NR3C2	APEX1	GRIN1	CHRM1	ADORA2B	RXFP1	CDC25B	CD55
MDM4	RORB	QRFPR	ADORA2B	DRD1	CSNK1D	ADAM10	MDM4	CD8A
SAE1	TERT	NR3C2	SAE1	SERPINE1	PSMB2	CYP2A6	SAE1	NLRP3
HRH3	KLF5	PRCP	NR3C2	PSMB1	GRIA2	GRIA2	HRH3	ACE
SLC2A1	S1PR5	PTGER1	HTR3A	CSK	TLR8	DPP8	SLC2A1	PTPN11
PRCP	NTSR2	STAT1	KLK5	TRPA1	DUSP3	NR3C2	PRCP	TNFRSF13B
ACVR1B	HPSE	CFTR	KLK7	SLC2A1	AAK1	GRIN1	ACVR1B	BCL10
THRA	MAPK1	S1PR2	CDK5	SLC6A5	PDE3B	SOAT1	THRA	PMS2
P2RY6	GRIA2	TLR8	PRSS1	HDAC4	PSMB9	PTGER2	P2RY6	TREX1
PSMB9	FPR2	DPP8	TERT	CACNA1B	GHSR	KDM6B	PSMB9	CR2
PTPN2	PTGER2	PTPN11	STAT1	GGPS1	SAE1	CDC25C	PTPN2	TLR2
GPR6	ADAM10	TOP1	ATG4B	GABRA1	GLRA1	CASP6	GPR6	IL1B
NOX1	S1PR3	CHUK	SLC2A1	NOX1	PTGER1	SCN3A	NOX1	PTPRC
TBXAS1	DUSP3	TOP2A	ADAM10	PTPN2	KIF11	DPP7	TBXAS1	CD19
TDP1	TOP1	FLT1	PTPN2	PIN1	PDE11A	CNR1	TDP1	ITGAM
AKR1C2	PSMB9	HDAC5	F2R	KLK5	KDM6B	KDR	AKR1C2	JAK1
CDK5	TYMP	TLR4	PLAU	GLS	ACVR1	P2RY6	CDK5	IL2RG
PSMB2	RPS6KA5	NTSR2	MAPK1	PDE11A	HRH3	PSMB9	PSMB2	PIK3CA
NQO2	NR4A1	TYMS	CACNA1B	TACR2	HSD11B2	METAP2	NQO2	CD274
CSK	TRPA1	TBXAS1	FCGRT	TGFBR2	CHRNB2	AVPR1B	CSK	BTK
NTRK3	SCN2A	GRIN1	PTGER1	GRK5	F13A1	PTPN2	NTRK3	NFKBIA
MAPK1	SLC2A1	P2RX4	GSK3A	SAE1	HDAC11	TOP1	MAPK1	TNFAIP3
TGFBR2	PDE11A	AHCY	CLK2	KAT6A	NOX1	MDM4	TGFBR2	PIK3R1
CACNA1B	BMP2K	DOT1L	PDE11A	TBXA2R	AKR1B1	AURKB	CACNA1B	IL1RN
LNPEP	GRIN1	KLK7	PSMB9	NTRK3	CDK5	PTGS2	LNPEP	CFH
MARK4	NTRK3	PTPN2	IRAK1	CYSLTR2	CASP6	DUSP3	MARK4	IKBKG
MAOA	MTOR	PDE11A	NTSR2	NOS2	CHRNB4	S1PR4	MAOA	CD27
HPRT1	METAP2	S1PR5	S1PR5	TOP2A		EPHB2	HPRT1	CTNNB1
CYP1A2	CASP6	AVPR1B	GRB2	KCNA5		PDGFRA	CYP1A2	BRAF
CYP2E1	CES1	HPSE	ADORA1	CDC25B		GPBAR1	CYP2E1	IKBKB
NQO1	ADORA2B	PSMB9	TOP1	CDK5		KLK7	NQO1	TERT
TNF	TLR4	CYSLTR2	CDK1	TOP1		MARK4	TNF	NRAS
MMP2	CLK1	ATG4B	LGALS3	ACE		TMPRSS6	MMP2	CD79A
PRKDC	MDM4	GHSR	ANPEP	FPR2		AXL	PRKDC	HLA-DQB1
GSTT1	C1S	NTRK3	HRH3	ACHE		TTR	GSTT1	TLR7
MPO	KLK7	AKR1C2	SLC9A1	CYP2E1		CDK1	MPO	B2M
TP53	XDH	SAE1	KDM6B	MAOB		NOX1	TP53	IL7R
CYP2F1	DOT1L	IL8	SCN2A	UPP2		CACNA1H	CYP2F1	CD4
GSTM1	TNK1	TNF	CYP2A6	CAT		PDE3B	GSTM1	HRAS
	WDR5	SFTPA2	AKR1C2	TH		CCR2	NOS3	AKT1
	NOS1	SFTPA1	NR4A1	PRKCG		TYMP	PLAU	C4A
	NOS2	GSTM1	SLC35B3	PRKCA		SAE1	SPHK1	FCGR3A
	EDN1	ZNF410	UST	HBA2		PSMB2	NPC1	CXCR4
	KNG1	SERPINE1	SLC35B2	SCN4A		RPS6KA6	CYP3A4	CASP8
	IL1B	TPTE	HS2ST1	HBB			PIK3R1	IFNGR1
	GUCY2D		SLC35B1	TAAR1			GLRA1	STING1
	GUCY2C		ID2	SLC22A3			MELK	IL4
	GUCY2F		SFTPC	SLC22A2			CHRNB4	ZAP70
	NPR1		SUOX	RGS8			SCN3A	CREBBP
				RGS4			PTPN11	WAS
				NLRP1			DPP9	CD247
				MPI			CLK4	SYK
				KIF11			CDK1	ITGB2
				KCNN4			DPP7	FCGR2B
				HMBS			APLNR	CYBB
				CES2			QRFPR	ELANE
				CES1			F13A1	RIGI
				DBH			DPP8	SLC4A1
				CTBP2			FLT1	IL12B
							CFTR	SAMHD1
							MIF	SH2D1A
							S1PR4	XIAP
							NR3C2	MECP2
							TERT	CD59
							S1PR5	PTPN22
							NTSR2	ICOS
							HPSE	COQ2
							GRIA2	NF1
							PTGER2	HLA-B
							S1PR3	BRCA1
							DUSP3	TYK2
							TYMP	NFKB2
							RPS6KA5	CARD11
							NR4A1	TBK1
							TRPA1	IRF5
							SCN2A	BRCA2
							PDE11A	CRP
							BMP2K	PNP
							GRIN1	AIRE
							MTOR	SOCS1
							METAP2	MPO
							CES1	DOCK8
							ADORA2B	IL12RB1
							TLR4	IL17A
							CLK1	TLR3
							C1S	NCF2
							KLK7	CYBA
							XDH	LEP
							DOT1L	PRKDC
							TNK1	IL21
							WDR5	STAT4
							NOS1	C1QA
							NOS2	CXCL8
							EDN1	FCGR2A
							KNG1	NGF
							IL1B	LCK
							GUCY2D	KIT
							GUCY2C	PRKCD
							GUCY2F	MYC
							NPR1	PLA2G6
							PTGS2	HFE
							GPR35	UNC13D
							ALOX12	TCIRG1
							CCNE1	CARD9
							GSK3A	MBL2
							CDK2	RET
							PDGFRA	FADD
							PTGER1	IL13
							S1PR2	SMARCA4
							CHUK	IRAK4
							TOP2A	ASPA
							HDAC5	SOD1
							TYMS	GATA2
							P2RX4	LIG4
							AHCY	TYROBP
							AVPR1B	KMT2D
							CYSLTR2	IRF8
							ATG4B	BCL2
							GHSR	IKZF1
							IL8	CIITA
							SFTPA2	IL10RA
							SFTPA1	TTR
							ZNF410	LYN
							TPTE	VPS13B
							CXCR4	TFRC
							FPRL2	MAPK1
							HTR3A	STXBP2
							KLK5	ITK
							F2R	POLG
							FCGRT	CFI
							CLK2	LRBA
							IRAK1	RIPK1
							GRB2	ADAR
							ADORA1	CCL2
							SLC9A1	NBN
							CYP2A6	NLRC4
							SLC35B3	MALT1
							UST	NCF4
							SLC35B2	STIM1
							HS2ST1	INS
							SLC35B1	RNASEH2B
							ID2	ISG15
							SFTPC	IL2RB
							SUOX	TSC2
							GPBAR1	CFB
							TNIK	CFTR
							MAPK11	JAK2
							GRM5	RAC2
							HTR2C	ALK
							HDAC8	LMNA
							HTR7	HLA-A
							DCTPP1	IL1A
							KCNK9	FCGR3B
							DRD1	DCLRE1C
							HDAC4	SMARCB1
							GGPS1	SFTPD
							GABRA1	CHD7
							PIN1	ADA2
							GLS	TNFRSF13C
							KAT6A	HAVCR2
							TBXA2R	ERBB2
							ACE	C4B
							ACHE	PIK3CG
							MAOB	CD81
							UPP2	DNMT3B
							CAT	STAT2
							TH	FGFR3
							PRKCG	RAB27A
							PRKCA	IFNA1
							HBA2	NF2
							SCN4A	C5
							HBB	CD46
							TAAR1	DKC1
							SLC22A3	MAPT
							SLC22A2	HLA-DQA1
							RGS8	ARPC1B
							RGS4	ALB
							NLRP1	C1QB
							MPI	C1S
							KIF11	MAP2K1
							KCNN4	APOE
							HMBS	PSMB8
							CES2	MAGT1
							DBH	ICAM1
							CTBP2	TLR9
							GAK	CFP
							ERN1	SOX10
							TFPI	RASGRP1
							CSNK2A2	C1QC
							DCUN1D1	IL10RB
							CSNK1D	HLA-DPB1
							AAK1	SPP1
							PDE3B	MTOR
							ACVR1	MLH1
							HSD11B2	ORAI1
							CHRNB2	IL17RA
							HDAC11	IGF1
							AKR1B1	CDH1
							GSK3B	MIF
							RAB9A	CLEC7A
							NR1H3	MVK
							HPGD	IL17F
							RXFP1	C2
							SOAT1	STX11
							CNR1	HSPD1
							KDR	TAP2
							AURKB	GFAP
							EPHB2	SNCA
							TMPRSS6	ACTB
							AXL	NLRP1
							TTR	CD3D
							CACNA1H	RNASEH2C
							CCR2	RAF1
							RPS6KA6	TAP1
								PLP1
								IFNGR2
								CD70
								VHL
								CCND1
								BLM
								NFE2L2
								AGT
								IRF7
								GALC
								FGFR1
								APP
								CD3G
								PSEN1
								LYST
								IL18
								ADAM17
								PSTPIP1
								FANCC
								ARSA
								NTRK1
								COL2A1
								RNF31
								POLE
								CD3E
								C1R
								CBS
								PTCH1
								SMARCAL1
								AGTR1
								MSH2
								HMGB1
								TRPV4
								REN
								TBX1
								SMAD4
								CDKN1B
								MET
								CD28
								MYH7
								SERPING1
								CR1
								EP300
								AICDA
								DNMT3A
								IRF1
								MSN
								CASP10
								ITCH
								ESR1
								PGM3
								UNC93B1
								MME
								CBL
								CD79B
								IRAK1
								CTPS1
								BDNF
								TLR5
								IGHM
								LAT
								SLC7A7
								FANCA
								PLCG1
								IL21R
								NHEJ1
								ERCC2
								ATRX
								RTEL1
								IRF3
								VCP
								MSH6
								GBA1
								PDGFRA
								GUSB
								AAAS
								WT1
								RBCK1
								RUNX1
								TNFSF11
								MPZ
								NOTCH1
								SLC37A4
								CXCL10
								GCSH
								MBP
								SPINK5
								IL36RN
								COMT
								NEU1
								APC
								TTC7A
								THBD
								CORO1A
								IL5
								GATA3
								PNKP
								ENG
								NOS2
								DICER1
								AP3B1
								PPARG
								CCR5
								CD44
								G6PD
								EPCAM
								SQSTM1
								F2
								ELP1
								IRF4
								RELA
								PRTN3
								RNASEH2A
								COL1A1
								TSC1
								WWOX
								NLRP12
								IFNB1
								CSF1R
								WIPF1
								ABCD1
								PHOX2B
								CDK4
								CD86
								CP
								LZTR1
								BCL11B
								TRAF3
								DNMT1
								TNFSF4
								PRKAR1A
								TNFSF12
								MRE11
								NCF1
								SRC
								CSF2
								TREM2
								HLA-G
								RB1
								FOXN1
								BLNK
								HSPG2
								MMP9
								FANCD2
								BRIP1
								JUN
								POMC
								TNFRSF4
								RAD51
								CEP290
								SLC22A5
								TRAF6
								RORC
								TGFB3
								HLA-C
								NEFL
								MMP2
								CD80
								GJC2
								EZH2
								MAPK3
								SPATA22
								RELB
								PALB2
								PRL
								FANCL
								EPG5
								IGF1R
								IL7
								SBDS
								CCL5
								CTC1
								IL17RC
								VEGFA
								OAS1
								APOA1
								EIF2AK3
								IL15
								RHD
								PRNP
								DNASE1L3
								ERCC4
								ITPR1
								PDGFRB
								UNG
								IL12A
								MEN1
								PVR
								TLR8
								SPTAN1
								TET2
								GDNF
								PIEZO1
								NOS3
								INSR
								PMP22
								ATP7A
								SERPINE1
								HELLS
								ACE2
								HAX1
								TINF2
								CRH
								FANCG
								TH
								CSF3R
								TPP1
								DYNC1H1
								RFXANK
								DOCK2
								FMR1
								IDH1
								DNASE1
								ETV6
								TNFSF13B
								MPL
								AK2
								TGFBR2
								SOX2
								SHH
								TGFB2
								CSF3
								GLA
								TRAF3IP2
								RAD51C
								IL23R
								FANCM
								SCN5A
								PMM2
								FCN3
								CYP27A1
								PEPD
								TLR1
								SAMD9L
								HLA-DPA1
								MASP1
								XDH
								HIF1A
								FANCE
								ABL1
								MYO5A
								ABCB1
								FANCB
								GLB1
								CFD
								C7
								RNF168
								TAPBP
								CCR1
								RAC1
								TCF3
								MFN2
								CACNA1A
								RFXAP
								USP18
								RAD50
								VWF
								EIF2AK2
								HBB
								HSP90AA1
								L1CAM
								DHFR
								STK4
								ARID1A
								NR3C1
								PRKN
								FOS
								HMOX1
								ASAH1
								CALR
								MTHFD1
								KDR
								LTF
								BCL6
								GATA1
								SMAD3
								STUB1
								BUB1B
								CASP3
								IGKC
								MS4A1
								FANCF
								ARG1
								ERCC8
								ITGB3
								FGF2
								VCAM1
								MDM2
								CHAT
								CYP27B1
								AR
								CGAS
								EXTL3
								SLC35C1
								STAT6
								MCM4
								GJA1
								RFX5
								EGR2
								VDR
								FLNA
								EGF
								CDKN1A
								GJB1
								IL6R
								KARS1
								BLK
								MOGS
								CHEK2
								MAPK14
								FLT3
								SDHB
								CXCL12
								STK11
								GALNS
								FANCI
								TNFRSF1B
								SLC46A1
								SOS1
								GSN
								CAV1
								MAN2B1
								CD14
								FN1
								HEXB
								TBCE
								CHUK
								SDHA
								C8A
								ERCC6L2
								PMS1
								ZEB2
								ETS1
								HSPB1
								GRN
								KLRK1
								KCNJ10
								MAP3K14
								SACS
								TRNT1
								TGFBR1
								IGF2
								TUBB3
								HTR1A
								EDN1
								CD36
								TUBB4A
								PLAU
								PTGS2
								ZBTB24
								IL1R1
								MTHFR
								SLC6A4
								IL3
								TYR
								HGSNAT
								IDO1
								FERMT3
								NOTCH3
								VIP
								MMACHC
								RPSA
								HPRT1
								WRAP53
								CLPB
								IL33
								C5AR1
								TUBA1A
								BAP1
								ITGB1
								TTN
								ANGPT2
								LPIN2
								IRF2BP2
								NTRK2
								MAPK8
								MITF
								MAVS
								C8B
								SP110
								FXN
								ATL1
								FUCA1
								SAMD9
								BACH2
								PAX6
								GLDC
								MYOC
								MMUT
								AIP
								CCL3
								ALG1
								PURA
								SKIC3
								C6
								SOX9
								SKIC2
								MASP2
								NHP2
								BMP6
								LAMP2
								CCN2
								HLA-DRA
								GFI1
								ATRIP
								ALDH18A1
								MAOA
								RPS19
								ATR
								CAT
								CTSD
								CTSC
								SLC2A1
								BMP2
								HBA2
								ABCA1
								AKT2
								PTPN6
								MYCN
								CCR6
								BTNL2
								FGFR2
								PCCA
								SDHC
								RECQL4
								CPT2
								TNIP1
								DDX41
								UNC119
								DNM2
								ADNP
								DCTN1
								SETX
								IRGM
								ACD
								COQ8A
								TNFRSF11B
								RC3H1
								SLX4
								FBN1
								MANBA
								BIRC3
								NPY
								RYR1
								SUFU
								MUC1
								SMC1A
								TPI1
								FGA
								RPL5
								HSD17B4
								SMARCE1
								GNAS
								PCCB
								AARS1
								RBM8A
								FBXL4
								LRRK2
								AKT3
								SRP72
								SLC29A3
								BMP4
								FOXG1
								TRIM21
								TMEM67
								PSAP
								TCF4
								SMAD2
								IL6ST
								SST
								SPG7
								IFNAR2
								TLR6
								PIGA
								SEMA3E
								SELE
								NAGLU
								MAP2K2
								RHOA
								FGF8
								ABCG2
								PARN
								REL
								POLD1
								PPT1
								LAMA2
								MMP1
								NOP10
								NFASC
								CLU
								CEBPE
								OPTN
								TCN2
								SCNN1B
								CASP1
								LTA
								APTX
								LMNB1
								UBA1
								DSG1
								PLG
								SMPD1
								SOCS3
								FLT4
								XRCC2
								CCL4
								SLC6A3
								MAG
								GNRH1
								SGPL1
								HGF
								VPS45
								RPL11
								IFNA2
								OFD1
								SYP
								DNAJC21
								MAP3K7
								ATG5
								MYH14
								COL3A1
								CACNA1C
								AGA
								POLR3A
								CYP3A4
								HLA-DRB5
								IGLL1
								MMP13
								NOS1
								DMD
								LSAMP
								RPS29
								CSF1
								BAX
								EPHB4
								IGHE
								KITLG
								CTSA
								DST
								SETD2
								NPPA
								HEXA
								FAT4
								CYLD
								GBE1
								ZIC2
								BCR
								CEBPA
								DOCK11
								PDGFB
								AHR
								MAPK10
								CCBE1
								UBE2L3
								IL22
								DEF6
								ERCC3
								TEK
								FOXO1
								HBA1
								LAMTOR2
								ADIPOQ
								POMGNT1
								MCOLN1
								F3
								BANK1
								SELL
								G6PC3
								STAT5A
								SRD5A3
								LBR
								SDHD
								NSD1
								PRKACA
								NPC1
								TNFRSF11A
								EIF2B2
								PIK3CB
								IL4R
								DRD4
								NPC2
								MOG
								LEPR
								TF
								GCK
								CDCA7
								FUS
								INPP5D
								TMEM216
								CARD14
								SLC39A8
								CAMP
								SNAP29
								CCL11
								BCL2L1
								FLNC
								CLN6
								CASR
								ALMS1
								PIK3R2
								GNAO1
								SCN9A
								TNFRSF6B
								FGF10
								PRPS1
								TARDBP
								SERPINC1
								TBXAS1
								OTULIN
								CARMIL2
								PDYN
								TYMP
								CXCR2
								RPS26
								NOTCH2
								DCX
								JAGN1
								CCR2
								HNRNPA2B1
								FCGR2C
								MAF
								IDH2
								NFATC2
								DDX3X
								PTX3
								MC2R
								GAPDH
								SYNE1
								CTSK
								GZMB
								COL1A2
								ALG12
								RPS17
								SLC7A5
								HDAC4
								TBP
								ADAMTS13
								TRPS1
								FYN
								CD34
								GCNT2
								RPS24
								SDCCAG8
								SCN10A
								APOB
								TAFAZZIN
								TRAPPC9
								CAMK2B
								COG6
								ERCC1
								EDNRA
								PLAT
								CREB1
								TICAM1
								TBX21
								NSMCE3
								LGALS3
								RPL35A
								TSHR
								DEAF1
								CASK
								KCNH2
								TIRAP
								HNF1A
								GRM1
								TSLP
								ARID1B
								ICOSLG
								CLCN7
								ERBB4
								CNTF
								SELP
								KDM6A
								TRAF2
								KNG1
								SOD2
								F12
								ATP6AP2
								S100B
								COLEC11
								C9orf72
								NOD1
								ATXN2
								KIF1A
								MTR
								TPO
								LIF
								PAX5
								SETBP1
								S100A9
								CRKL
								GAL
								HK1
								LAMP1
								VPS13A
								GNAQ
								CAVIN1
								GPC3
								SH2B3
								SERPINA1
								F5
								BMPR1A
								GDAP1
								ANKRD11
								LYZ
								SIGMAR1
								USB1
								CD151
								GRIN2B
								AIFM1
								FIG4
								BRD4
								SPG11
								FLT1
								ACTA1
								DNAAF4
								ABO
								CDK5
								GPI
								MGP
								GPHN
								TXN
								GATA6
								UMPS
								HARS1
								CXCR3
								HP
								SERPINI1
								FH
								GSK3B
								PARP1
								HYDIN
								GAA
								SERAC1
								XYLT1
								FCGR1A
								LRRC8A
								KCNJ11
								FOXC2
								SLC11A1
								BSCL2
								HDAC1
								RPS10
								SPAST
								MMAB
								SURF1
								COL11A2
								ATP7B
								DNAH11
								VEGFC
								NKX2-5
								GLI1
								CXCL1
								ITPR3
								GATA4
								HADHA
								IL23A
								GRB2
								TALDO1
								KIF5A
								POLA1
								CCDC40
								SLC7A11
								CYP2D6
								PCNA
								WRN
								AMT
								TAB2
								MAX
								TNFRSF9
								TNFRSF14
								GRIN1
								MAD2L2
								PSMA3
								BBS12
								LDLR
								TBC1D24
								ALDH7A1
								EDNRB
								ITGAL
								ELN
								HTT
								NPM1
								AFG3L2
								ATP6AP1
								POMT1
								TG
								COG7
								MEF2C
								POLR3B
								TWNK
								UBE2T
								CYCS
								KEAP1
								SNAI2
								CCR7
								PRKCG
								NEFH
								GM2A
								TRIM32
								LPL
								DNAAF11
								VSX2
								COL11A1
								RAB7A
								CD209
								DNAH5
								SLC35A1
								MPV17
								RPL26
								AP4E1
								IL9
								SCNN1G
								DRD2
								BARD1
								UCHL1
								RPS7
								GSS
								CSF2RB
								RRM2B
								IL18R1
								NCAM1
								EXOSC3
								SHARPIN
								RNF216
								PEX6
								NCSTN
								ZFYVE26
								XPA
								NGLY1
								MCPH1
								VTN
								RUNX2
								IVD
								ANK3
								CNTNAP1
								DEFB4A
								MFSD8
								LCN2
								TMC6
								PDCD1LG2
								COPB1
								CDKL5
								PTPN2
								CDC73
								CYP7B1
								ERCC5
								CX3CR1
								KCNQ1
								SEMA3A
								GNE
								CNTNAP2
								ALPL
								TDP1
								APOH
								SLC1A3
								DNASE2
								DNAL1
								IGHG1
								LRP1
								CD33
								AHI1
								F8
								RAPSN
								CANT1
								VLDLR
								ITGA2B
								DPP4
								LIPA
								NKX2-1
								OCA2
								DNAAF2
								CNR1
								CRLF1
								CYP19A1
								FGF14
								LACC1
								SCO2
								TRAC
								VIM
								CYP2U1
								FA2H
								S100A8
								RELN
								ACHE
								WFS1
								MUTYH
								ALOX5
								HSPA4
								TNFRSF8
								AXL
								RPL15
								LCP2
								TPP2
								SLC17A5
								MLC1
								EPM2A
								NBAS
								HCRT
								XRCC6
								AGTR2
								SCARB2
								DNAI1
								FBXW7
								AMACR
								CALM3
								SMARCD2
								CST3
								PECAM1
								MCL1
								PRDM1
								NALCN
								PSEN2
								ERCC6
								MKS1
								DNAAF5
								CDK6
								PSMB9
								RFWD3
								TNFRSF17
								PNPLA6
								ARX
								HLA-E
								OPA1
								FLRT1
								PGK1
								DBH
								VSX1
								CHD1
								IDUA
								IL12RB2
								GHR
								TTPA
								YAP1
								FMO3
								CCDC39
								RPL18
								SLC5A7
								GAD1
								WDR73
								CHGA
								RARA
								ASPM
								UBE3A
								TOP2B
								PLEC
								AP4M1
								CCNO
								PKHD1
								DDC
								IFNAR1
								IGH
								CHEK1
								CYP17A1
								SLC39A4
								CHAMP1
								ASXL1
								MMAA
								WDR62
								BAG3
								MR1
								GYPC
								B3GALT6
								CD69
								FKRP
								ABCC8
								P2RX7
								RIPK2
								PHGDH
								GAN
								IRS1
								STN1
								SLC35A2
								PAH
								CDKN1C
								SCN11A
								DSP
								KCNA1
								ATP6V0A2
								NR1H4
								ERBB3
								KRIT1
								MUSK
								ATP1A1
								ODAD2
								OPRM1
								JAG1
								CASP9
								UCP2
								EIF4G1
								SLC12A6
								CDSN
								GRIN2A
								GLUL
								FLCN
								PGM1
								EPO
								F9
								RANBP2
								PTS
								COQ4
								ITGAX
								PRKCA
								AGER
								ACKR1
								TIMP1
								CEACAM3
								IKBKE
								HSPA8
								MT-CO1
								C3AR1
								MMP3
								PPARA
								WNK1
								TRAPPC2
								CXCL9
								MX1
								FGF23
								ANXA1
								TNFSF10
								RNASEL
								DNAI2
								IFI16
								COL4A1
								HNF4A
								HYCC1
								RIT1
								BCL2L11
								GLI2
								SUCLA2
								TRIM8
								RSPH9
								DNM1L
								H3-3B
								CD22
								SPTBN2
								DNAAF1
								DLL1
								FOXO3
								CTSF
								ITGA4
								IL16
								RHCE
								PRX
								ITGA2
								MICU1
								VIPAS39
								HAMP
								SNAP25
								EFL1
								SCN1A
								RPS6KA3
								PTK2B
								PMP2
								CYP11A1
								DDR2
								ADORA2A
								DGKE
								ADSL
								FLVCR1
								ZMYND10
								KIF1B
								PLAUR
								DLD
								THPO
								ADRB2
								KMT2A
								SLC7A9
								HNRNPA1
								LAG3
								HMBS
								HLA-DRB4
								PPARGC1A
								SHOC2
								TAC1
								CYP1A1
								CYP2C9
								CCK
								PAX2
								MED12
								NFATC1
								KIAA0319L
								REEP1
								TWIST1
								SPI1
								TIMM8A
								NME8
								PTH
								TBCK
								GP1BB
								EDA
								OCLN
								STX1A
								HADHB
								SPAG1
								HECW2
								CSF2RA
								ITGB4
								LRP2
								RSPH4A
								NKX3-2
								DYRK1A
								RPS28
								CUL3
								KLRD1
								DES
								HSP90AB1
								PTK2
								XRCC5
								RYR2
								RPGRIP1L
								KIF22
								GAMT
								KLRC1
								AP4B1
								TGIF1
								XPC
								SPTLC1
								SPRED1
								AFG2A
								ACTA2
								KIR3DL1
								ABCB7
								VPS33B
								AGRN
								RORA
								IGHMBP2
								MATR3
								EMD
								PEX10
								ABCD4
								DYM
								YY1
								GLI3
								RPS27A
								NR4A2
								ENTPD1
								FHL1
								DNAH1
								CTSB
								INF2
								CBLB
								CFHR1
								GLUD1
								SMN1
								STAR
								ZEB1
								DRC1
								NGFR
								VRK1
								ADGRG1
								CLN3
								TNFSF13
								PCYT1A
								NT5E
								CHRNG
								RBPJ
								CHRNA1
								ODAD3
								FOXP1
								HCK
								HLA-DRB3
								SMC3
								DGUOK
								COL18A1
								GAS8
								SOX11
								SLAMF1
								OTC
								CXCL13
								LY96
								RPE65
								ERAP1
								BIRC5
								SLC1A2
								PAK1
								DHCR7
								DNAH8
								PARK7
								PAX8
								DNAAF3
								TFAP2A
								RSPH3
								CD5
								PIM1
								FBLN5
								CYP11B1
								ESR2
								TSEN54
								MMP14
								GSR
								GSTP1
								CD47
								TMC8
								RBP4
								OPHN1
								EZR
								ATN1
								CHST3
								PDHA1
								BIN1
								ZBTB16
								SEMA4D
								LIG1
								MICOS10
								NSUN2
								MARS1
								PRKCB
								SH3TC2
								ODAD1
								ANXA5
								HUWE1
								PON1
								MYH9
								AMPD2
								SLPI
								BECN1
								MICB
								XRCC1
								CYP21A2
								LIFR
								FCN1
								STXBP1
								MYBPC3
								TMPO
								RSPH1
								FGB
								CRYAB
								UFSP2
								PPM1D
								IDS
								CCDC65
								CD244
								ANO10
								CD226
								TUSC3
								SLC39A13
								CYP1B1
								PANK2
								CCR4
								SUOX
								DNAJC3
								CSK
								PEX7
								SIRT1
								GH1
								CDK2
								IL27RA
								SLC9A1
								MAP3K1
								NPPB
								LRP5
								GNPTAB
								PEX5
								XRCC4
								LBP
								FLNB
								PRKCQ
								CDK1
								CD38
								IL37
								EPAS1
								IRF9
								JMJD1C
								NRG1
								SLC25A46
								PAPSS2
								ARSB
								NR3C2
								CFAP418
								ETHE1
								VCL
								DAG1
								HLA-DQA2
								TAT
								MTRR
								VAV1
								CHI3L1
								NPHS1
								CDH2
								GNA11
								NDUFS4
								PROP1
								HSPB8
								CD276
								LOX
								CD163
								MATN3
								HSPA5
								THBS1
								C1QBP
								TFG
								ERLIN2
								CXCL11
								PINK1
								GTF2H5
								CTSG
								NDRG1
								UBA5
								MGMT
								MTTP
								ACVRL1
								SEMA7A
								TSR2
								MYRF
								SAA1
								TUG1
								CC2D2A
								CPOX
								FCN2
								PLA2G2A
								SNX14
								NIPA1
								SPTLC2
								GRID2
								MICOS13
								TMEM127
								RASA1
								BPNT2
								CA2
								CD1D
								BCHE
								SLC25A4
								LAMA5
								PRKG1
								HINT1
								SOS2
								CHCHD10
								CYP2C19
								GNB5
								RNF113A
								NRP1
								GCDH
								KAT5
								GARS1
								TK2
								SLC18A2
								PGR
								USP7
								LETM1
								CEBPB
								ABHD12
								IGFBP3
								SLC25A13
								PML
								KCNQ2
								PXK
								BBS1
								CLEC12A
								POR
								FPR1
								POT1
								IARS2
								TRPV1
								C9
								GNS
								TBL1XR1
								KDM5C
								SNRPN
								LRRC56
								OTX2
								CYP1A2
								FTL
								AP3D1
								DYSF
								MTM1
								CSNK2A1
								CDKN2B
								MID1
								FCRL3
								ATL3
								RARS1
								ASCL1
								LRSAM1
								AIM2
								FLG
								FCER2
								CPN1
								ATG7
								VPS35
								POLG2
								BCL11A
								TP63
								SPTBN4
								SDHAF2
								ATP1A3
								CYP11B2
								BIRC2
								CCN6
								PSENEN
								AGL
								MYB
								CFHR5
								NES
								ACTG1
								GHRL
								HDAC2
								GLRA1
								SLC22A4
								CD1A
								AXIN2
								TPMT
								HPS6
								GJB2
								MCM3AP
								FGF9
								PLEKHG5
								LILRB1
								CALCA
								SRSF2
								SMO
								GPT
								CTCF
								SHC1
								CD96
								ENO2
								CD74
								HSPA1B
								NCKAP1L
								ABCA4
								TNFSF15
								CNR2
								HLA-DQB2
								SEPSECS
								CFAP298
								DHCR24
								CLCF1
								MYH11
								PF4
								TCIM
								UBB
								HDAC6
								ALAD
								CCND2
								PRKRA
								BCS1L
								FKTN
								GIMAP5
								EXO1
								TMPRSS2
								GOSR2
								SCN2A
								RNASET2
								CXCR5
								NEDD4L
								MERTK
								COX10
								MYH6
								PKM
								SGSH
								AFP
								YWHAE
								DPYD
								HDAC9
								SLC16A1
								IL18BP
								RUBCN
								IL11
								CX3CL1
								FOLR1
								TUBB
								SUMO1
								SMARCA2
								SLC16A2
								EGR1
								RAD21
								DNAAF19
								MARS2
								PPP2CA
								QDPR
								CD68
								TNNI3
								XK
								ATXN3
								HMGCR
								KMT2C
								GP1BA
								B4GALT1
								DDOST
								NUP214
								DNAAF6
								IBA57
								MUC5B
								NTF3
								UBC
								FLT3LG
								JAZF1
								WDR1
								C11orf65
								ATP6V1B2
								NPHP3
								MT-ND1
								OXCT1
								PGLYRP1
								ECE1
								BMPR2
								OXT
								KCNA2
								TRIM2
								SBF1
								BMP7
								HIRA
								NTNG2
								FTH1
								MT-CYB
								AHSG
								TMX2
								AVP
								CISH
								LITAF
								TRB
								FGF13
								TUBB2B
								COL4A5
								AIMP1
								PRKCZ
								TNXB
								PRICKLE1
								COL17A1
								CDH23
								PEX1
								UMOD
								PIGG
								NUP107
								SCP2
								TACR3
								PPP2R1A
								DLL4
								BCAP31
								ABCB4
								A2ML1
								NSD2
								BICD2
								NPHP1
								KCNMA1
								GNB1
								ABCC6
								CD58
								TRAF7
								C5AR2
								ODAD4
								G6PC1
								NIPBL
								HSPA9
								SCN8A
								CXCL2
								SLC2A2
								LPO
								C4BPA
								GNB4
								GPX4
								XPO1
								TRMT10A
								RETN
								DLG4
								CLEC4D
								ACADM
								DLAT
								HLA-DMA
								KIR2DL3
								TUBA4A
								RHOH
								KEL
								ETFDH
								CD93
								PAX3
								BBS9
								PDCD10
								HSP90B1
								SH3BP2
								BGLAP
								FLI1
								LAMB1
								VPS13D
								SLC6A19
								YARS1
								STX3
								ABCB11
								PRKACB
								APRT
								HLA-F
								HYOU1
								CCR3
								TMEM94
								CACNA1G
								FGF17
								ASS1
								DMXL2
								DDB2
								KISS1
								SPG21
								DHX9
								PSMA7
								FGD4
								NTRK3
								NRXN1
								SLC2A10
								RNASE3
								MRTFA
								ATP13A2
								PADI4
								CDKN3
								PSMB4
								DIAPH1
								PRDX1
								ARF1
								BTLA
								PPP3CA
								IFNA5
								KIF11
								MT-ATP6
								FGF3
								RMND1
								CEACAM1
								ALG6
								SLC25A15
								SLC1A1
								TREM1
								CLTCL1
								EXT1
								TRAPPC11
								ABCA3
								MC1R
								EIF2B5
								VAMP2
								CCT5
								IKZF3
								RPS6KB1
								GLS
								SLAMF7
								AARS2
								RNF213
								EHMT1
								NR0B1
								ZNF341
								COX20
								DEFB1
								NEDD4
								SLC52A2
								CANX
								NTS
								KIF1C
								NLGN3
								UFD1
								MORC2
								CYP2E1
								KRT1
								PPBP
								SFTPC
								B4GALNT1
								KIFBP
								IL25
								FGF4
								PTH1R
								P4HB
								POU1F1
								GCH1
								SUMF1
								ARAF
								COL5A1
								DNAH9
								TGFA
								TRIM22
								EDN3
								CTBP1
								PIK3C3
								FOXC1
								RXRA
								TFEB
								EIF4E
								FTO
								OSM
								TNFRSF18
								SFTPA1
								HADH
								BCOR
								PC
								MPI
								LILRB2
								CFHR3
								SP1
								PCSK9
								ETFA
								BLOC1S6
								MB
								SIRPA
								IL27
								PIK3R5
								CCL22
								DHX58
								PGF
								CCL20
								CALM1
								KISS1R
								PLK1
								CNTN2
								IFNA17
								MOCS1
								CFAP300
								LMX1B
								KLF4
								IFNA14
								POP1
								MACROD1
								TRIM25
								TIA1
								MADD
								COL4A3
								PCSK1
								NONO
								CNP
								COMP
								PPOX
								TOR1A
								MTRFR
								BUB1
								PYCARD
								TYMS
								E2F1
								NOG
								MICA
								APAF1
								FCGRT
								GAD2
								IGF2R
								PPIA
								CACNA1B
								TLR10
								PHYH
								HTRA2
								CHMP2B
								PEX19
								RPGRIP1
								MED25
								PIK3C2A
								ACADVL
								RAD51D
								WASHC5
								DUSP6
								XBP1
								UBQLN2
[truncated: 14,208 more rows]

## Sheet: Table S2
Table S2 Evaluation of toxicity
AP	Molecular Weight	ADMETLAB	ProTox	SMILES
Benzene	78.11	0.969	0.92	C1=CC=CC=C1
Carbon monoxide	28.01	1	0.51	[C-]#[O+]
Nitric oxide	31.01	0.635	0.59	[N]=O
Nitrogen dioxide	47.01	0.976	0.51	N(=O)[O]
Ozone	48	0.981	0.56	[O-][O+]=O
Sulfur dioxide	64.06	0.786	0.6	O=S=O
Toluene	92.14	0.957	0.88	CC1=CC=CC=C1

## Sheet: Table S3
Table S3 WGCNA of HCC
probes	moduleColor	GS.Normal	p.GS.Normal	GS.Tumor	p.GS.Tumor	MMgreen	p.MMgreen	MMyellow	p.MMyellow	MMred	p.MMred	MMturquoise	p.MMturquoise	MMblack	p.MMblack	MMbrown	p.MMbrown	MMblue	p.MMblue	MMpink	p.MMpink	MMgrey	p.MMgrey
COPA	black	-0.446934	3.27625e-22	0.446934	3.27625e-22	0.0959922	0.0482308	0.196563	4.59429e-05	0.681196	4.01329e-59	0.639063	4.78229e-50	0.859228	6.61325e-125	0.738188	3.77005e-74	0.196059	4.80949e-05	0.476255	2.16346e-25	0.236216	8.68076e-07
ADAR	black	-0.443031	8.24226e-22	0.443031	8.24226e-22	0.226319	2.50578e-06	0.254343	1.10023e-07	0.655963	1.63779e-53	0.610621	1.1113e-44	0.834446	2.90461e-111	0.645646	2.26906e-51	0.247764	2.37258e-07	0.428446	2.33381e-20	0.303672	1.70325e-10
STIM1	black	-0.391653	5.39031e-17	0.391653	5.39031e-17	0.0160976	0.741012	0.114235	0.0186226	0.52007	9.37484e-31	0.430762	1.38712e-20	0.666235	9.91894e-56	0.609292	1.91992e-44	0.106581	0.0282052	0.367013	5.75892e-15	0.0637968	0.189819
CD46	black	-0.383093	2.85757e-16	0.383093	2.85757e-16	0.0217691	0.654887	0.247985	2.31269e-07	0.616913	8.04988e-46	0.455037	4.64536e-23	0.796462	3.1168e-94	0.702912	2.00186e-64	0.0178963	0.713285	0.352734	7.22704e-14	0.203139	2.50253e-05
AP3B1	black	-0.522749	4.15164e-31	0.522749	4.15164e-31	0.229545	1.78296e-06	0.305297	1.34623e-10	0.742553	1.83211e-75	0.700997	6.14133e-64	0.794121	2.65105e-93	0.76588	5.81421e-83	0.306877	1.06952e-10	0.507479	3.92052e-29	0.277596	6.10568e-09
TNFSF4	black	-0.287258	1.69124e-09	0.287258	1.69124e-09	0.171755	0.000381391	0.223299	3.43061e-06	0.516478	2.76368e-30	0.50817	3.20721e-29	0.517881	1.81453e-30	0.382002	3.52171e-16	0.274858	8.70735e-09	0.251629	1.51459e-07	0.420032	1.49376e-19
RFX5	black	-0.509238	2.34894e-29	0.509238	2.34894e-29	0.367503	5.26842e-15	0.325586	6.30549e-12	0.668054	3.9315e-56	0.648423	6.13262e-52	0.72963	1.19227e-71	0.658026	5.96751e-54	0.267087	2.33423e-08	0.466596	2.61106e-24	0.353355	6.49123e-14
IRF2BP2	black	-0.47934	9.60029e-26	0.47934	9.60029e-26	0.045465	0.350355	0.245664	3.01834e-07	0.670419	1.16844e-56	0.631463	1.47386e-48	0.749648	1.17588e-77	0.476127	2.23716e-25	0.427926	2.62108e-20	0.474483	3.43647e-25	0.386492	1.48197e-16
SDHC	black	-0.31283	4.43876e-11	0.31283	4.43876e-11	-0.103921	0.0324087	0.050809	0.296574	0.336513	1.09985e-12	0.288206	1.487e-09	0.660106	2.13904e-54	0.488013	9.35417e-27	-0.0048866	0.920086	0.279465	4.78172e-09	-0.0193194	0.691609
MCOLN1	black	-0.409298	1.48029e-18	0.409298	1.48029e-18	0.196329	4.69313e-05	0.255823	9.22827e-08	0.459709	1.47057e-23	0.404346	4.14941e-18	0.55728	5.79798e-36	0.477051	1.75551e-25	0.200426	3.22317e-05	0.341078	5.19343e-13	0.0952861	0.0499104
MTR	black	-0.351923	8.3122e-14	0.351923	8.3122e-14	0.00572676	0.906405	0.236541	8.37644e-07	0.614167	2.54918e-45	0.444888	5.32206e-22	0.754701	2.9042e-79	0.673067	2.96316e-57	0.0816582	0.093096	0.308618	8.28736e-11	0.0570416	0.241179
PARP1	black	-0.486499	1.41144e-26	0.486499	1.41144e-26	0.266823	2.4124e-08	0.257051	7.96871e-08	0.684147	8.1318e-60	0.747492	5.54922e-77	0.785656	4.86202e-90	0.56957	7.84504e-38	0.450218	1.4937e-22	0.528393	7.28707e-32	0.411739	8.85001e-19
NCSTN	black	-0.425206	4.799e-20	0.425206	4.799e-20	0.0885357	0.0685676	0.254161	1.1242e-07	0.69467	2.34202e-62	0.619501	2.68778e-46	0.855726	7.96859e-123	0.70815	8.90254e-66	0.200314	3.25688e-05	0.455207	4.45625e-23	0.256583	8.42763e-08
CDC73	black	-0.326757	5.24601e-12	0.326757	5.24601e-12	0.171985	0.000374439	0.336978	1.01941e-12	0.690788	2.08638e-61	0.565932	2.85645e-37	0.831705	6.79789e-110	0.808709	2.64942e-99	0.0774418	0.111316	0.382546	3.17334e-16	0.254246	1.11286e-07
WFS1	black	-0.479239	9.86115e-26	0.479239	9.86115e-26	0.205663	1.97164e-05	0.330358	2.96638e-12	0.587612	1.01068e-40	0.577864	3.87595e-39	0.6	8.18398e-43	0.481572	5.30609e-26	0.349868	1.18272e-13	0.373593	1.71912e-15	0.350354	1.08819e-13
SLC17A5	black	-0.326451	5.50466e-12	0.326451	5.50466e-12	0.0728461	0.134249	0.121143	0.0125487	0.497294	7.18498e-28	0.473969	3.92847e-25	0.596851	2.84048e-42	0.495953	1.046e-27	0.192492	6.6261e-05	0.386402	1.50827e-16	0.167173	0.000547238
ERBB3	black	-0.431251	1.24224e-20	0.431251	1.24224e-20	-0.135092	0.00533175	-0.0157737	0.746043	0.496427	9.16219e-28	0.506475	5.24456e-29	0.53968	2.03177e-33	0.379291	5.9011e-16	0.386216	1.56361e-16	0.382244	3.36237e-16	0.245065	3.23165e-07
RIT1	black	-0.42939	1.88885e-20	0.42939	1.88885e-20	0.426951	3.25826e-20	0.525155	1.98497e-31	0.81181	1.2037e-100	0.818232	1.65938e-103	0.754498	3.37717e-79	0.650839	1.94265e-52	0.469429	1.26793e-24	0.483203	3.43149e-26	0.666352	9.34791e-56
IARS2	black	-0.324465	7.51242e-12	0.324465	7.51242e-12	0.0175324	0.718864	0.175584	0.000280062	0.530319	3.99374e-32	0.413111	6.61617e-19	0.78597	3.70297e-90	0.654077	4.09244e-53	0.036651	0.45162	0.348471	1.50089e-13	0.0959996	0.0482135
SHC1	black	-0.436325	3.91191e-21	0.436325	3.91191e-21	0.191528	7.2187e-05	0.387647	1.18358e-16	0.711766	9.96778e-67	0.597647	2.07629e-42	0.80084	5.27067e-96	0.726061	1.23313e-70	0.171425	0.000391542	0.446158	3.93999e-22	0.370702	2.9341e-15
RNF213	black	-0.472536	5.6969e-25	0.472536	5.6969e-25	0.338217	8.3233e-13	0.246434	2.76395e-07	0.555377	1.11121e-35	0.54974	7.4453e-35	0.600538	6.60863e-43	0.544711	3.94325e-34	0.25162	1.51606e-07	0.406982	2.4023e-18	0.327963	4.33777e-12
CANX	black	-0.464513	4.42306e-24	0.464513	4.42306e-24	0.12138	0.0123755	0.21339	9.32959e-06	0.599989	8.22239e-43	0.564541	4.66341e-37	0.689984	3.26884e-61	0.626817	1.14342e-47	0.219757	4.93152e-06	0.499661	3.68643e-28	0.329762	3.26145e-12
EPRS1	black	-0.53155	2.71345e-32	0.53155	2.71345e-32	0.239932	5.75932e-07	0.340819	5.42131e-13	0.733153	1.14514e-72	0.742209	2.32927e-75	0.825448	7.36517e-107	0.64083	2.12616e-50	0.44754	2.83623e-22	0.635526	2.3868e-49	0.454936	4.76145e-23
OCRL	black	-0.475691	2.50722e-25	0.475691	2.50722e-25	0.158746	0.00103826	0.335707	1.25391e-12	0.753322	8.04356e-79	0.667469	5.29841e-56	0.798872	3.33846e-95	0.68746	1.32398e-60	0.310478	6.29806e-11	0.40933	1.47035e-18	0.410217	1.22026e-18
MAPK9	black	-0.403442	4.99861e-18	0.403442	4.99861e-18	0.162705	0.000771428	0.367579	5.19583e-15	0.747526	5.41809e-77	0.676761	4.26859e-58	0.783516	3.08042e-89	0.684879	5.45842e-60	0.308762	8.11287e-11	0.474739	3.21532e-25	0.405131	3.52759e-18
CAMK2G	black	-0.48603	1.60268e-26	0.48603	1.60268e-26	0.152661	0.00161763	0.348484	1.49742e-13	0.750388	6.87515e-78	0.658522	4.67539e-54	0.74961	1.20795e-77	0.68017	6.96339e-59	0.322107	1.08357e-11	0.447308	2.99737e-22	0.281845	3.49279e-09
DARS2	black	-0.473122	4.89501e-25	0.473122	4.89501e-25	0.0660726	0.174468	0.1878	0.000100122	0.669379	1.99532e-56	0.680394	6.17487e-59	0.816327	1.20303e-102	0.672873	3.27922e-57	0.275173	8.36083e-09	0.439053	2.08484e-21	0.327153	4.92962e-12
H3-3A	black	-0.412099	8.20072e-19	0.412099	8.20072e-19	0.15046	0.0018918	0.271238	1.38372e-08	0.639604	3.73294e-50	0.627336	9.11163e-48	0.754395	3.64299e-79	0.539634	2.0621e-33	0.354251	5.55704e-14	0.467056	2.32369e-24	0.301863	2.20955e-10
CTNNA1	black	-0.535769	7.13259e-33	0.535769	7.13259e-33	0.2175	6.19575e-06	0.376521	9.94935e-16	0.704287	8.902e-65	0.669507	1.86842e-56	0.729184	1.6e-71	0.665588	1.37663e-55	0.370185	3.22649e-15	0.585217	2.50427e-40	0.345841	2.34304e-13
DCAF8	black	-0.435922	4.29057e-21	0.435922	4.29057e-21	-0.21405	8.74054e-06	-0.0969974	0.0459219	0.301109	2.46129e-10	0.3092	7.60677e-11	0.519948	9.72758e-31	0.139128	0.0041003	0.333824	1.70113e-12	0.342214	4.30094e-13	-0.00450217	0.926355
RO60	black	-0.265276	2.92428e-08	0.265276	2.92428e-08	0.112084	0.0209766	0.32571	6.18366e-12	0.666523	8.57244e-56	0.470607	9.37249e-25	0.813422	2.36066e-101	0.85499	2.14532e-122	-0.102026	0.0357185	0.273624	1.02046e-08	0.221092	4.30435e-06
UBE2A	black	-0.545995	2.58307e-34	0.545995	2.58307e-34	0.28447	2.46206e-09	0.385947	1.6474e-16	0.651102	1.71294e-52	0.676243	5.61051e-58	0.718425	1.61634e-68	0.563205	7.4489e-37	0.447903	2.60119e-22	0.524845	2.18406e-31	0.340652	5.57322e-13
NUP133	black	-0.499942	3.40461e-28	0.499942	3.40461e-28	0.155095	0.00135728	0.286312	1.92178e-09	0.7389	2.31139e-74	0.704523	7.7433e-65	0.864682	2.91966e-128	0.654551	3.2534e-53	0.401223	7.87781e-18	0.475393	2.71068e-25	0.317044	2.35361e-11
MDM4	black	-0.426208	3.84319e-20	0.426208	3.84319e-20	0.180686	0.000183735	0.383294	2.74901e-16	0.778308	2.52331e-87	0.653662	5.00037e-53	0.790602	6.28594e-92	0.595694	4.47091e-42	0.323454	8.79397e-12	0.439674	1.80504e-21	0.484847	2.20559e-26
XPR1	black	-0.38763	1.18762e-16	0.38763	1.18762e-16	0.229089	1.87123e-06	0.324473	7.50376e-12	0.626675	1.21703e-47	0.625837	1.75435e-47	0.720335	4.8484e-69	0.659032	3.63651e-54	0.20418	2.26908e-05	0.357748	3.01584e-14	0.394719	2.9307e-17
ARNT	black	-0.268022	2.07655e-08	0.268022	2.07655e-08	-0.0637258	0.190314	0.124544	0.0102599	0.491711	3.3964e-27	0.376189	1.05903e-15	0.709552	3.82413e-66	0.608392	2.77687e-44	-0.0306735	0.528767	0.103261	0.0335298	0.14855	0.00216333
VPS11	black	-0.538255	3.21707e-33	0.538255	3.21707e-33	0.248226	2.24949e-07	0.332765	2.01765e-12	0.749657	1.1678e-77	0.72785	3.83982e-71	0.769377	3.67121e-84	0.674745	1.23363e-57	0.431236	1.24643e-20	0.528487	7.07662e-32	0.323832	8.29136e-12
RAB3GAP2	black	-0.417894	2.37429e-19	0.417894	2.37429e-19	0.13033	0.00720525	0.346727	2.01734e-13	0.736352	1.3206e-73	0.594281	7.76015e-42	0.893543	7.5306e-149	0.739832	1.21534e-74	0.181212	0.000175805	0.449698	1.69262e-22	0.333994	1.65506e-12
ATF6	black	-0.332643	2.05768e-12	0.332643	2.05768e-12	-0.0579936	0.233403	0.146225	0.00254187	0.396008	2.26403e-17	0.315893	2.80145e-11	0.658165	5.57214e-54	0.530994	3.23186e-32	0.0188129	0.699296	0.270302	1.55817e-08	0.0720248	0.138706
POGZ	black	-0.456758	3.04726e-23	0.456758	3.04726e-23	0.103112	0.0337874	0.318366	1.92475e-11	0.828264	3.28457e-108	0.720102	5.61914e-69	0.870722	3.7545e-132	0.715121	1.26864e-67	0.309172	7.63812e-11	0.399163	1.19819e-17	0.434117	6.48319e-21
UBAP2L	black	-0.559386	2.80941e-36	0.559386	2.80941e-36	0.202892	2.56139e-05	0.329099	3.62376e-12	0.849819	1.94809e-119	0.848219	1.52011e-118	0.897893	1.82495e-152	0.713566	3.31038e-67	0.501945	1.92712e-28	0.626035	1.60891e-47	0.427807	2.69167e-20
MID2	black	-0.238891	6.46469e-07	0.238891	6.46469e-07	0.10146	0.0367605	0.262231	4.25512e-08	0.365144	8.07672e-15	0.246215	2.83394e-07	0.571551	3.85434e-38	0.531463	2.78905e-32	-0.0615785	0.205715	0.144428	0.00287472	0.0439011	0.367192
PGAP2	black	-0.402801	5.70316e-18	0.402801	5.70316e-18	-0.121665	0.0121706	-0.0478378	0.325758	0.51662	2.64816e-30	0.549769	7.37435e-35	0.566144	2.65034e-37	0.387912	1.12403e-16	0.415501	3.97255e-19	0.485971	1.62823e-26	0.155096	0.00135725
ALG8	black	-0.485443	1.87793e-26	0.485443	1.87793e-26	-0.0958777	0.0484998	-0.0432662	0.374169	0.427262	3.0396e-20	0.49132	3.78247e-27	0.528388	7.29769e-32	0.322726	9.845e-12	0.411998	8.37906e-19	0.520917	7.25273e-31	0.067574	0.164859
DCTN4	black	-0.484423	2.47257e-26	0.484423	2.47257e-26	0.0539118	0.268017	0.138941	0.00415114	0.605748	8.15097e-44	0.554457	1.51935e-35	0.725732	1.52597e-70	0.664194	2.78108e-55	0.231254	1.48568e-06	0.450667	1.34074e-22	0.103569	0.0330024
ZDHHC9	black	-0.368591	4.32001e-15	0.368591	4.32001e-15	-0.0210747	0.665218	0.0168609	0.729202	0.410856	1.06667e-18	0.407836	2.01032e-18	0.584891	2.83234e-40	0.402234	6.40561e-18	0.234368	1.0619e-06	0.51768	1.92766e-30	0.0796316	0.101531
HNRNPH2	black	-0.305228	1.35982e-10	0.305228	1.35982e-10	0.208506	1.502e-05	0.301844	2.21551e-10	0.494799	1.44344e-27	0.436496	3.76096e-21	0.59002	4.02805e-41	0.569903	6.96197e-38	0.144149	0.00292989	0.344833	2.77592e-13	0.132637	0.00623434
ASH1L	black	-0.323145	9.22626e-12	0.323145	9.22626e-12	0.0843959	0.0826018	0.354476	5.34374e-14	0.762344	9.04717e-82	0.574347	1.40222e-38	0.866954	1.0581e-129	0.847449	4.05419e-118	0.0457404	0.347441	0.288107	1.50719e-09	0.297276	4.23917e-10
PIGM	black	-0.482296	4.37437e-26	0.482296	4.37437e-26	-0.040012	0.411194	0.0649075	0.182208	0.550045	6.72334e-35	0.556323	8.04603e-36	0.740709	6.6217e-75	0.49183	3.28683e-27	0.313596	3.9585e-11	0.365843	7.11926e-15	0.253686	1.18911e-07
PORCN	black	-0.42655	3.56224e-20	0.42655	3.56224e-20	0.275234	8.29469e-09	0.420246	1.42553e-19	0.548994	9.55161e-35	0.567716	1.51862e-37	0.546064	2.52542e-34	0.43199	1.05101e-20	0.374109	1.56185e-15	0.281022	3.89466e-09	0.410976	1.03986e-18
GATAD2B	black	-0.451615	1.06683e-22	0.451615	1.06683e-22	0.156192	0.00125306	0.390576	6.66686e-17	0.818137	1.8331e-103	0.709951	3.00527e-66	0.893809	4.5706e-149	0.755324	1.82971e-79	0.291755	9.1486e-10	0.475269	2.79948e-25	0.415141	4.29083e-19
WDR26	black	-0.378815	6.45746e-16	0.378815	6.45746e-16	0.20949	1.3658e-05	0.410118	1.24613e-18	0.754535	3.28536e-79	0.614056	2.67041e-45	0.86609	3.76179e-129	0.703718	1.24551e-64	0.217269	6.34154e-06	0.419467	1.68875e-19	0.424544	5.55561e-20
KDM5B	black	-0.338266	8.2579e-13	0.338266	8.2579e-13	0.251664	1.50838e-07	0.466506	2.67184e-24	0.746014	1.59394e-76	0.640164	2.88785e-50	0.762883	5.97212e-82	0.629864	2.99528e-48	0.288674	1.39532e-09	0.378146	7.32843e-16	0.541097	1.28376e-33
TOR1AIP1	black	-0.221686	4.05019e-06	0.221686	4.05019e-06	-0.0140583	0.772858	0.232024	1.36788e-06	0.489464	6.29439e-27	0.298154	3.74527e-10	0.730381	7.25754e-72	0.694954	1.99248e-62	-0.142186	0.00334563	0.211853	1.08513e-05	-0.00443868	0.92739
ADIPOR1	black	-0.48894	7.26493e-27	0.48894	7.26493e-27	-0.0485116	0.318982	0.0751563	0.122303	0.504734	8.6698e-29	0.497655	6.4919e-28	0.789176	2.23021e-91	0.491803	3.31076e-27	0.26645	2.5274e-08	0.39633	2.12239e-17	0.136957	0.0047265
KLHL20	black	-0.162924	0.000758729	0.162924	0.000758729	0.0197746	0.684727	0.276578	6.97007e-09	0.472769	5.36338e-25	0.239151	6.28101e-07	0.687534	1.27148e-60	0.749595	1.22184e-77	-0.282884	3.0428e-09	0.0781697	0.107984	0.0216305	0.656944
TPR	black	-0.389321	8.53263e-17	0.389321	8.53263e-17	0.156346	0.00123907	0.345652	2.41901e-13	0.82571	5.52758e-107	0.680859	4.81204e-59	0.894054	2.88206e-149	0.873422	5.90894e-134	0.134806	0.00543016	0.427703	2.75492e-20	0.314692	3.35785e-11
ATP1B1	black	-0.274346	9.30116e-09	0.274346	9.30116e-09	0.0217907	0.654567	0.3103	6.4665e-11	0.517805	1.85625e-30	0.408232	1.85064e-18	0.624512	3.12014e-47	0.539576	2.101e-33	0.108287	0.0257639	0.316871	2.41601e-11	0.300136	2.82761e-10
H1-0	black	-0.433136	8.10604e-21	0.433136	8.10604e-21	-0.0639304	0.188892	-0.0100761	0.83611	0.438592	2.31948e-21	0.415831	3.7016e-19	0.532934	1.75417e-32	0.429312	1.92211e-20	0.206888	1.75437e-05	0.313498	4.01674e-11	0.0637583	0.190087
MT2A	black	0.477041	1.76018e-25	-0.477041	1.76018e-25	0.0401576	0.409492	-0.0742282	0.126999	-0.522951	3.90283e-31	-0.528895	6.23222e-32	-0.623995	3.90399e-47	-0.404814	3.76678e-18	-0.347674	1.71843e-13	-0.385334	1.8552e-16	-0.274949	8.60592e-09
ZBTB18	black	-0.330887	2.72619e-12	0.330887	2.72619e-12	-0.152071	0.00168727	-0.065206	0.180201	0.366918	5.85871e-15	0.27623	7.29243e-09	0.622456	7.58554e-47	0.440854	1.37149e-21	0.0513388	0.29156	0.225724	2.66665e-06	-0.159361	0.000991844
SOAT1	black	-0.247367	2.48329e-07	0.247367	2.48329e-07	0.436185	4.03904e-21	0.48538	1.91037e-26	0.704829	6.4576e-65	0.67726	3.27895e-58	0.68175	2.97865e-59	0.626537	1.29265e-47	0.266516	2.50663e-08	0.367719	5.06467e-15	0.58697	1.28985e-40
RAB29	black	-0.352485	7.54375e-14	0.352485	7.54375e-14	0.164593	0.000667944	0.217906	5.94779e-06	0.534841	9.58478e-33	0.514666	4.7444e-30	0.711378	1.26317e-66	0.516283	2.92932e-30	0.233639	1.14916e-06	0.481738	5.07601e-26	0.249199	2.01002e-07
CAPN2	black	-0.403511	4.92866e-18	0.403511	4.92866e-18	0.342756	3.92976e-13	0.56552	3.30343e-37	0.585735	2.0597e-40	0.501504	2.18499e-28	0.581001	1.21476e-39	0.481621	5.23691e-26	0.293227	7.46468e-10	0.374357	1.49133e-15	0.51372	6.28209e-30
SORT1	black	-0.443503	7.37645e-22	0.443503	7.37645e-22	0.215894	7.27767e-06	0.313192	4.20504e-11	0.527499	9.61815e-32	0.523518	3.28199e-31	0.541472	1.13679e-33	0.42214	9.42726e-20	0.344818	2.7832e-13	0.374617	1.42086e-15	0.327812	4.44279e-12
GORAB	black	-0.336486	1.10473e-12	0.336486	1.10473e-12	0.271132	1.40261e-08	0.453257	7.16663e-23	0.705534	4.25084e-65	0.595738	4.39367e-42	0.743002	1.33694e-75	0.648509	5.88689e-52	0.174199	0.000313391	0.406587	2.60812e-18	0.568321	1.22456e-37
CRTAP	black	-0.394701	2.94136e-17	0.394701	2.94136e-17	0.181636	0.000169645	0.23226	1.33366e-06	0.459549	1.53013e-23	0.515864	3.32037e-30	0.523728	3.07721e-31	0.413236	6.44297e-19	0.401117	8.05016e-18	0.455375	4.27722e-23	-0.00246565	0.959628
PRUNE1	black	-0.488397	8.42454e-27	0.488397	8.42454e-27	0.00487807	0.920226	0.152326	0.00165684	0.633279	6.55316e-49	0.607782	3.56289e-44	0.80483	1.16952e-97	0.541069	1.29585e-33	0.372548	2.08702e-15	0.46413	4.87017e-24	0.176756	0.000254458
IQSEC1	black	-0.453215	7.23934e-23	0.453215	7.23934e-23	-0.0403273	0.407514	0.0255984	0.599143	0.475335	2.75162e-25	0.41553	3.94785e-19	0.59132	2.44341e-41	0.422047	9.62187e-20	0.243492	3.86293e-07	0.404382	4.11818e-18	0.0323524	0.506445
TLE1	black	-0.361152	1.65169e-14	0.361152	1.65169e-14	-0.147943	0.00225682	0.0280432	0.564714	0.463877	5.19099e-24	0.403212	5.24097e-18	0.596618	3.11191e-42	0.429454	1.86172e-20	0.199866	3.39447e-05	0.360448	1.87185e-14	0.0372098	0.444749
SLC29A1	black	-0.328442	4.02171e-12	0.328442	4.02171e-12	0.0120456	0.804668	0.191807	7.04239e-05	0.480863	6.40841e-26	0.422958	7.87801e-20	0.570547	5.52787e-38	0.414231	5.21194e-19	0.23042	1.62418e-06	0.185812	0.000118901	0.222163	3.85667e-06
SNX27	black	-0.458989	1.75759e-23	0.458989	1.75759e-23	0.150873	0.00183727	0.343566	3.43275e-13	0.770972	1.02443e-84	0.718631	1.42011e-68	0.880487	7.07391e-139	0.715365	1.09073e-67	0.327047	5.01236e-12	0.467771	1.9369e-24	0.405052	3.58566e-18
PPP1R15B	black	-0.0725909	0.135622	0.0725909	0.135622	0.0718563	0.139634	0.205018	2.0962e-05	0.47344	4.50736e-25	0.286364	1.9084e-09	0.672319	4.37267e-57	0.653786	4.711e-53	-0.202861	2.56882e-05	0.13773	0.00449414	0.152624	0.00162193
FBXO9	black	-0.424683	5.38809e-20	0.424683	5.38809e-20	0.0208559	0.668485	0.186893	0.000108316	0.599791	8.89244e-43	0.523493	3.30629e-31	0.665514	1.4291e-55	0.554533	1.48102e-35	0.233605	1.15337e-06	0.288362	1.45577e-09	0.208384	1.51982e-05
MT1E	black	0.477066	1.74849e-25	-0.477066	1.74849e-25	0.0289582	0.552077	-0.0352408	0.469229	-0.430359	1.51889e-20	-0.450318	1.45846e-22	-0.549834	7.21674e-35	-0.298773	3.43161e-10	-0.357055	3.40632e-14	-0.351784	8.51273e-14	-0.223178	3.47401e-06
LGALS8	black	-0.29545	5.47775e-10	0.29545	5.47775e-10	0.0410868	0.398733	0.110206	0.0232385	0.461884	8.5561e-24	0.353404	6.43603e-14	0.664141	2.85556e-55	0.527386	9.9638e-32	0.0657839	0.176363	0.337066	1.00493e-12	-0.0306521	0.529055
HHAT	black	-0.317535	2.18439e-11	0.317535	2.18439e-11	-0.0841729	0.0834193	-0.0122887	0.800807	0.39194	5.09314e-17	0.329345	3.4848e-12	0.597367	2.31834e-42	0.492116	3.03696e-27	0.0846826	0.0815602	0.196719	4.5295e-05	-0.139515	0.00399701
LAMC1	black	-0.468956	1.43135e-24	0.468956	1.43135e-24	0.239541	6.01511e-07	0.504723	8.6956e-29	0.767022	2.37106e-83	0.714469	1.89816e-67	0.797246	1.51271e-94	0.662035	8.2017e-55	0.388518	9.98487e-17	0.544887	3.72172e-34	0.409332	1.47002e-18
SETDB1	black	-0.413285	6.37547e-19	0.413285	6.37547e-19	0.0946375	0.0514959	0.27024	1.57034e-08	0.778719	1.79049e-87	0.669767	1.63463e-56	0.864888	2.1679e-128	0.805385	6.83879e-98	0.189631	8.53272e-05	0.433718	7.10006e-21	0.288786	1.37417e-09
SUCO	black	-0.505524	6.90331e-29	0.505524	6.90331e-29	0.22735	2.24863e-06	0.345711	2.39478e-13	0.743497	9.44948e-76	0.735861	1.84363e-73	0.850402	9.14648e-120	0.654377	3.53925e-53	0.409069	1.55335e-18	0.523287	3.52215e-31	0.479049	1.0368e-25
ENAH	black	-0.46227	7.76763e-24	0.46227	7.76763e-24	0.315343	3.04402e-11	0.441641	1.14131e-21	0.706381	2.56706e-65	0.717504	2.87927e-68	0.73493	3.46342e-73	0.592671	1.45003e-41	0.398546	1.35765e-17	0.533876	1.30196e-32	0.567631	1.56536e-37
MPZL1	black	-0.451167	1.18851e-22	0.451167	1.18851e-22	0.439659	1.81142e-21	0.563724	6.21083e-37	0.776307	1.32787e-86	0.822482	1.83512e-105	0.705849	3.52523e-65	0.544838	3.78148e-34	0.555042	1.24566e-35	0.601575	4.37113e-43	0.71454	1.81634e-67
NEK7	black	-0.254114	1.13044e-07	0.254114	1.13044e-07	0.164546	0.000670347	0.363408	1.10383e-14	0.641317	1.69834e-50	0.45546	4.18865e-23	0.794505	1.87029e-93	0.80111	4.08355e-96	-0.0745727	0.12524	0.295347	5.55663e-10	0.221561	4.10243e-06
PLXNA2	black	-0.429062	2.03307e-20	0.429062	2.03307e-20	0.12016	0.013289	0.312108	4.9441e-11	0.595788	4.30926e-42	0.531014	3.21145e-32	0.670338	1.21815e-56	0.498441	5.20305e-28	0.282744	3.10006e-09	0.396979	1.86283e-17	0.368933	4.05856e-15
EDEM3	black	-0.24653	2.73356e-07	0.24653	2.73356e-07	0.0440194	0.365901	0.171664	0.00038417	0.490934	4.20588e-27	0.348774	1.42543e-13	0.702243	2.96349e-64	0.607421	4.129e-44	-0.0809827	0.0958432	0.223497	3.36114e-06	0.24397	3.65933e-07
YY1AP1	black	-0.409922	1.29839e-18	0.409922	1.29839e-18	0.116819	0.0161022	0.278004	5.78919e-09	0.786575	2.18697e-90	0.686049	2.87673e-60	0.909985	1.93867e-163	0.793326	5.44929e-93	0.211082	1.16999e-05	0.420233	1.42975e-19	0.296282	4.87486e-10
UGGT1	black	-0.444314	6.09364e-22	0.444314	6.09364e-22	0.0544748	0.263044	0.120437	0.0130768	0.53118	3.04786e-32	0.525113	2.01074e-31	0.643974	4.95662e-51	0.54962	7.75103e-35	0.286431	1.89134e-09	0.427776	2.71091e-20	0.0171993	0.723986
DDX59	black	-0.436032	4.18393e-21	0.436032	4.18393e-21	0.00630904	0.896939	0.127215	0.00873015	0.587892	9.08439e-41	0.529551	5.07846e-32	0.842143	3.019e-115	0.634	4.74464e-49	0.16319	0.000743529	0.397475	1.68554e-17	0.136444	0.00488649
MAST3	black	-0.466059	2.99244e-24	0.466059	2.99244e-24	-0.0253718	0.602381	0.0980907	0.0435164	0.591349	2.41631e-41	0.458024	2.23077e-23	0.701265	5.25196e-64	0.59153	2.25405e-41	0.124978	0.00999612	0.264558	3.19618e-08	0.114314	0.0185405
MIA3	black	-0.195412	5.09944e-05	0.195412	5.09944e-05	-0.23759	7.46409e-07	-0.158799	0.00103416	0.161934	0.000817829	0.0143811	0.767791	0.5204	8.48432e-31	0.373928	1.61548e-15	-0.208856	1.45223e-05	0.0605322	0.213538	-0.30751	9.74953e-11
BPGM	black	-0.51359	6.52954e-30	0.51359	6.52954e-30	0.203473	2.42531e-05	0.354848	5.00893e-14	0.643524	6.11261e-51	0.617728	5.70581e-46	0.659698	2.6177e-54	0.544447	4.30004e-34	0.39751	1.67374e-17	0.449311	1.85733e-22	0.384201	2.3087e-16
BLZF1	black	-0.43866	2.28314e-21	0.43866	2.28314e-21	0.174712	0.000300634	0.33706	1.00589e-12	0.69168	1.26635e-61	0.633156	6.92419e-49	0.874335	1.419e-134	0.703365	1.53358e-64	0.229047	1.87977e-06	0.483285	3.35627e-26	0.380465	4.72179e-16
MEF2D	black	-0.490564	4.65683e-27	0.490564	4.65683e-27	0.131775	0.00658232	0.353157	6.71662e-14	0.621791	1.00967e-46	0.55049	5.79246e-35	0.78634	2.68443e-90	0.539475	2.17096e-33	0.296034	5.04749e-10	0.423311	7.28979e-20	0.338356	8.13603e-13
KCTD3	black	-0.262488	4.12353e-08	0.262488	4.12353e-08	-0.0666917	0.170456	0.180698	0.000183545	0.583871	4.15627e-40	0.42535	4.64889e-20	0.783285	3.75401e-89	0.69549	1.46809e-62	-0.0412879	0.396426	0.263542	3.62274e-08	0.192561	6.5857e-05
PPP2R5A	black	-0.44789	2.60923e-22	0.44789	2.60923e-22	-0.0865761	0.0749464	-0.0192443	0.692745	0.39617	2.19189e-17	0.379466	5.70869e-16	0.650545	2.23556e-52	0.347932	1.64494e-13	0.234778	1.01561e-06	0.367272	5.49398e-15	0.138725	0.00421046
DUSP3	black	-0.365923	7.01627e-15	0.365923	7.01627e-15	0.0248946	0.609228	0.194744	5.41641e-05	0.479269	9.78192e-26	0.425489	4.50752e-20	0.579082	2.47373e-39	0.511838	1.09555e-29	0.183147	0.000149313	0.289547	1.23873e-09	0.184492	0.000133148
PIAS3	black	-0.396392	2.09619e-17	0.396392	2.09619e-17	0.313887	3.78934e-11	0.490966	4.16957e-27	0.834356	3.22432e-111	0.71686	4.30461e-68	0.819266	5.60342e-104	0.840507	2.20996e-114	0.204321	2.23913e-05	0.42865	2.22958e-20	0.434723	5.64609e-21
TARBP1	black	-0.53969	2.02511e-33	0.53969	2.02511e-33	0.0534102	0.272501	0.199914	3.37958e-05	0.751975	2.16335e-78	0.698769	2.23741e-63	0.830364	3.11202e-109	0.595524	4.77727e-42	0.428704	2.20263e-20	0.570601	5.42142e-38	0.278154	5.67712e-09
PRKAB2	black	-0.387258	1.27683e-16	0.387258	1.27683e-16	-0.165588	0.000618731	-0.0585295	0.229104	0.391698	5.34265e-17	0.309135	7.68001e-11	0.589983	4.08665e-41	0.432024	1.04315e-20	0.0640218	0.188259	0.311497	5.41406e-11	0.00840406	0.863011
PFKFB2	black	-0.358099	2.83559e-14	0.358099	2.83559e-14	0.207169	1.70792e-05	0.342761	3.92641e-13	0.61249	5.12678e-45	0.54007	1.79129e-33	0.64689	1.26506e-51	0.503695	1.16828e-28	0.253017	1.28678e-07	0.333967	1.66242e-12	0.405283	3.41862e-18
DSTYK	black	-0.417861	2.39128e-19	0.417861	2.39128e-19	0.246532	2.73323e-07	0.541419	1.1566e-33	0.764978	1.17634e-82	0.679987	7.67931e-59	0.810241	5.79158e-100	0.649915	3.01786e-52	0.347501	1.76979e-13	0.490806	4.35733e-27	0.495577	1.16202e-27
INTS3	black	-0.532124	2.26485e-32	0.532124	2.26485e-32	0.163067	0.000750496	0.290148	1.14096e-09	0.731753	2.91925e-72	0.72982	1.05146e-71	0.78171	1.43947e-88	0.50962	2.10075e-29	0.511422	1.23842e-29	0.482149	4.54907e-26	0.462317	7.67682e-24
STX6	black	-0.474631	3.30636e-25	0.474631	3.30636e-25	0.408946	1.59396e-18	0.536629	5.41909e-33	0.821992	3.10178e-105	0.843882	3.55489e-116	0.792932	7.77888e-93	0.589864	4.27745e-41	0.55682	6.78742e-36	0.564515	4.70624e-37	0.657496	7.73891e-54
KIFAP3	black	-0.403437	5.00446e-18	0.403437	5.00446e-18	0.105481	0.0298831	0.216526	6.83202e-06	0.457849	2.32965e-23	0.465813	3.18461e-24	0.672295	4.42859e-57	0.505347	7.26463e-29	0.208471	1.50715e-05	0.416169	3.44254e-19	0.0741645	0.127326
ADSS2	black	-0.350861	9.97583e-14	0.350861	9.97583e-14	0.228718	1.94632e-06	0.432751	8.8459e-21	0.775888	1.87648e-86	0.647052	1.17199e-51	0.827811	5.43686e-108	0.745593	2.14987e-76	0.196381	4.6708e-05	0.394967	2.78885e-17	0.491346	3.75529e-27
RPS6KC1	black	-0.446029	4.06186e-22	0.446029	4.06186e-22	0.211123	1.16534e-05	0.290429	1.09775e-09	0.750917	4.68013e-78	0.713325	3.8391e-67	0.853717	1.17542e-121	0.650727	2.04946e-52	0.346715	2.02151e-13	0.411264	9.78597e-19	0.383831	2.47947e-16
CAP2	black	-0.517127	2.27565e-30	0.517127	2.27565e-30	-0.0432941	0.373861	0.0126675	0.794802	0.497697	6.4156e-28	0.455714	3.93616e-23	0.69939	1.56282e-63	0.565299	3.57209e-37	0.216924	6.56441e-06	0.499933	3.41322e-28	-0.106198	0.0287803
TP53BP2	black	-0.358315	2.72942e-14	0.358315	2.72942e-14	0.0284671	0.558842	0.119828	0.0135479	0.534261	1.15226e-32	0.459953	1.3839e-23	0.727064	6.41693e-71	0.607242	4.44116e-44	0.0924119	0.0572589	0.361299	1.60919e-14	0.17073	0.000413791
ZNF687	black	-0.471924	6.67371e-25	0.471924	6.67371e-25	0.0601125	0.216736	0.188427	9.4802e-05	0.744759	3.88116e-76	0.701847	3.73892e-64	0.892434	5.92783e-148	0.706971	1.80488e-65	0.322035	1.09566e-11	0.48001	8.03948e-26	0.2418	4.67394e-07
NUCKS1	black	-0.42661	3.51444e-20	0.42661	3.51444e-20	0.00345224	0.943496	0.184258	0.000135837	0.572844	2.4173e-38	0.5512	4.56491e-35	0.74512	3.00608e-76	0.481489	5.42494e-26	0.324789	7.14264e-12	0.2964	4.79506e-10	0.236204	8.69219e-07
PITRM1	black	-0.230015	1.69587e-06	0.230015	1.69587e-06	0.208703	1.4737e-05	0.438161	2.56283e-21	0.516046	3.14466e-30	0.449114	1.9472e-22	0.500209	3.15645e-28	0.473246	4.73978e-25	0.2061	1.89147e-05	0.255873	9.17364e-08	0.427553	2.84865e-20
ILRUN	black	-0.393016	4.11427e-17	0.393016	4.11427e-17	-0.144657	0.00283035	-0.12978	0.00745584	0.338449	8.0132e-13	0.352483	7.54695e-14	0.520252	8.87254e-31	0.379675	5.48651e-16	0.241716	4.71801e-07	0.320684	1.3495e-11	-0.1324	0.00632835
PIP5K1A	black	-0.326491	5.47023e-12	0.326491	5.47023e-12	0.19032	8.03174e-05	0.381559	3.833e-16	0.798167	6.43919e-95	0.656667	1.16112e-53	0.85807	3.27148e-124	0.821201	7.21902e-105	0.12071	0.0128708	0.351243	9.34391e-14	0.390422	6.87221e-17
ATF6B	black	-0.481117	5.99074e-26	0.481117	5.99074e-26	0.163109	0.000748097	0.31668	2.48696e-11	0.766028	5.17803e-83	0.683837	9.62441e-60	0.814238	1.02818e-101	0.718557	1.48779e-68	0.3391	7.2e-13	0.479148	1.00997e-25	0.28159	3.61281e-09
FAM20B	black	-0.520784	7.55036e-31	0.520784	7.55036e-31	0.0369358	0.448111	0.230684	1.57915e-06	0.62972	3.19191e-48	0.583984	3.9843e-40	0.847472	3.93887e-118	0.583046	5.66302e-40	0.279977	4.47039e-09	0.43145	1.18761e-20	0.310327	6.44019e-11
RBBP5	black	-0.449055	1.97481e-22	0.449055	1.97481e-22	0.0644819	0.185097	0.209475	1.36779e-05	0.65789	6.38072e-54	0.600569	6.52817e-43	0.874505	1.0877e-134	0.672352	4.29806e-57	0.234999	9.91461e-07	0.385705	1.72663e-16	0.224596	2.99915e-06
USP21	black	-0.559987	2.28225e-36	0.559987	2.28225e-36	0.155812	0.00128826	0.301994	2.16827e-10	0.830374	3.07717e-109	0.832658	2.28591e-110	0.843755	4.15534e-116	0.585699	2.08728e-40	0.561177	1.51085e-36	0.541326	1.19187e-33	0.475714	2.49261e-25
ARHGEF11	black	-0.500476	2.92616e-28	0.500476	2.92616e-28	0.128508	0.00806524	0.283763	2.7061e-09	0.790324	8.05087e-92	0.69289	6.41168e-62	0.918693	2.38267e-172	0.752712	1.25999e-78	0.263596	3.59889e-08	0.4779	1.40415e-25	0.284044	2.60645e-09
DGKQ	black	-0.496143	9.92014e-28	0.496143	9.92014e-28	0.181057	0.0001781	0.329344	3.48538e-12	0.658989	3.7143e-54	0.590255	3.68059e-41	0.678503	1.69504e-58	0.512414	9.24513e-30	0.374038	1.58276e-15	0.430713	1.4026e-20	0.377634	8.07029e-16
NNMT	black	0.384093	2.35735e-16	-0.384093	2.35735e-16	0.241873	4.63594e-07	0.0835329	0.0858013	-0.453849	6.20616e-23	-0.415889	3.65568e-19	-0.529385	5.34779e-32	-0.420114	1.4673e-19	-0.234455	1.05186e-06	-0.263197	3.77959e-08	0.0447319	0.358186
ARID4B	black	-0.33068	2.81801e-12	0.33068	2.81801e-12	0.154428	0.00142457	0.356062	4.05281e-14	0.727367	5.26854e-71	0.530912	3.31533e-32	0.82753	7.42298e-108	0.763566	3.52346e-82	0.0906793	0.0621066	0.344667	2.8547e-13	0.243399	3.90365e-07
NUAK2	black	-0.141828	0.00342682	0.141828	0.00342682	0.251091	1.61294e-07	0.414643	4.77378e-19	0.543901	5.14295e-34	0.438136	2.57742e-21	0.520684	7.78295e-31	0.473697	4.21606e-25	0.202788	2.5865e-05	0.289508	1.24521e-09	0.293025	7.67577e-10
ZBTB7B	black	-0.447941	2.57731e-22	0.447941	2.57731e-22	0.00359977	0.941086	0.156781	0.00120019	0.523214	3.60177e-31	0.465819	3.17947e-24	0.745581	2.16766e-76	0.503357	1.28706e-28	0.204311	2.24116e-05	0.357223	3.30721e-14	0.209999	1.30008e-05
PSMD10	black	-0.532395	2.07975e-32	0.532395	2.07975e-32	0.270481	1.52326e-08	0.294649	6.12554e-10	0.681795	2.90775e-59	0.712141	7.92761e-67	0.726292	1.06123e-70	0.643376	6.5478e-51	0.389668	7.97019e-17	0.546538	2.15896e-34	0.299365	3.15509e-10
SLC12A7	black	-0.513895	5.96451e-30	0.513895	5.96451e-30	0.116416	0.0164747	0.237303	7.70406e-07	0.577336	4.70497e-39	0.562824	8.51155e-37	0.603128	2.34642e-43	0.477147	1.71184e-25	0.36401	9.90762e-15	0.486368	1.46231e-26	0.35828	2.74639e-14
MT1X	black	0.469695	1.18436e-24	-0.469695	1.18436e-24	-0.0876512	0.0713896	-0.163641	0.000718389	-0.543346	6.16976e-34	-0.573358	2.00679e-38	-0.592659	1.45666e-41	-0.381514	3.8658e-16	-0.411703	8.91852e-19	-0.431134	1.27561e-20	-0.402193	6.45974e-18
LPGAT1	black	-0.407267	2.26384e-18	0.407267	2.26384e-18	0.0933872	0.0546707	0.238795	6.53429e-07	0.534156	1.19142e-32	0.470671	9.21941e-25	0.682553	1.93101e-59	0.444003	6.55674e-22	0.24048	5.41786e-07	0.390971	6.16788e-17	0.458754	1.86279e-23
AGPAT1	black	-0.497743	6.33263e-28	0.497743	6.33263e-28	0.0396396	0.415565	0.15966	0.000970032	0.635191	2.77616e-49	0.639307	4.27768e-50	0.697736	4.05791e-63	0.550276	6.2239e-35	0.419063	1.84349e-19	0.406252	2.79608e-18	0.228894	1.91039e-06
UCHL5	black	-0.422834	8.09559e-20	0.422834	8.09559e-20	-0.0468006	0.336368	0.0725308	0.135947	0.570072	6.55309e-38	0.555005	1.26116e-35	0.790019	1.05633e-91	0.588945	6.07947e-41	0.211094	1.16873e-05	0.399829	1.04659e-17	0.205843	1.93823e-05
AHCTF1	black	-0.402941	5.54163e-18	0.402941	5.54163e-18	0.0248909	0.60928	0.203968	2.31494e-05	0.701133	5.67354e-64	0.578862	2.6825e-39	0.88562	1.18701e-142	0.742985	1.35372e-75	0.129353	0.00765543	0.433136	8.10534e-21	0.208264	1.53737e-05
PRRC2C	black	-0.362363	1.33096e-14	0.362363	1.33096e-14	0.226632	2.42486e-06	0.40972	1.35483e-18	0.81044	4.75318e-100	0.687104	1.61175e-60	0.865689	6.75848e-129	0.825933	4.32553e-107	0.171104	0.000401667	0.426254	3.80427e-20	0.439133	2.0461e-21
CLK2	black	-0.554877	1.31735e-35	0.554877	1.31735e-35	0.129129	0.00776234	0.268994	1.83781e-08	0.807723	6.99563e-99	0.783069	4.51722e-89	0.816809	7.30256e-103	0.578419	3.15931e-39	0.489149	6.86201e-27	0.488236	8.80442e-27	0.456791	3.02245e-23
ACBD3	black	-0.396793	1.93391e-17	0.396793	1.93391e-17	0.254805	1.04151e-07	0.396765	1.94487e-17	0.721289	2.64677e-69	0.624621	2.97676e-47	0.84944	3.1748e-119	0.713687	3.07279e-67	0.228607	1.96935e-06	0.455443	4.20635e-23	0.432863	8.62323e-21
SEPTIN8	black	-0.469238	1.33166e-24	0.469238	1.33166e-24	0.366711	6.08347e-15	0.595841	4.22122e-42	0.816345	1.18001e-102	0.737029	8.33028e-74	0.76977	2.68294e-84	0.737191	7.45498e-74	0.331318	2.54456e-12	0.43925	1.99156e-21	0.498533	5.0707e-28
SOX13	black	-0.478406	1.22889e-25	0.478406	1.22889e-25	0.0556924	0.252508	0.198318	3.91436e-05	0.694574	2.47231e-62	0.652427	9.07065e-53	0.795441	7.95545e-94	0.565054	3.8932e-37	0.351123	9.53845e-14	0.44871	2.14478e-22	0.343629	3.39661e-13
TOR1AIP2	black	-0.323827	8.29821e-12	0.323827	8.29821e-12	-0.200288	3.26455e-05	-0.00430456	0.929579	0.263101	3.82453e-08	0.231428	1.45832e-06	0.553141	2.37303e-35	0.246262	2.81897e-07	0.170059	0.000436381	0.304667	1.47522e-10	-0.0194517	0.689606
UHMK1	black	-0.311397	5.49575e-11	0.311397	5.49575e-11	0.0130099	0.789384	0.141878	0.0034155	0.503607	1.19807e-28	0.36946	3.68528e-15	0.760414	3.965e-81	0.680233	6.73158e-59	-0.0626861	0.197662	0.276371	7.16044e-09	0.0806933	0.0970396
ZNF281	black	-0.204334	2.23623e-05	0.204334	2.23623e-05	0.00608903	0.900514	0.245952	2.92046e-07	0.526516	1.30427e-31	0.343247	3.62045e-13	0.719924	6.28813e-69	0.671602	6.34263e-57	-0.127254	0.00870925	0.111372	0.0218104	0.206064	1.89786e-05
SMG7	black	-0.510231	1.75666e-29	0.510231	1.75666e-29	0.128303	0.00816741	0.327551	4.62975e-12	0.778594	1.98689e-87	0.710365	2.33792e-66	0.904757	1.62842e-158	0.677891	2.34704e-58	0.377652	8.04291e-16	0.466307	2.80989e-24	0.415449	4.01747e-19
ARL8A	black	-0.247868	2.34429e-07	0.247868	2.34429e-07	0.127825	0.00841051	0.330012	3.13424e-12	0.4209	1.2362e-19	0.339482	6.76101e-13	0.571169	4.42244e-38	0.364423	9.19844e-15	0.181878	0.000166215	0.382864	2.98567e-16	0.240785	5.2365e-07
TRMT1L	black	-0.281807	3.5108e-09	0.281807	3.5108e-09	-0.0410918	0.398675	0.0942517	0.0524585	0.459342	1.61055e-23	0.323938	8.15557e-12	0.725094	2.30762e-70	0.641363	1.66323e-50	-0.0662686	0.173191	0.24531	3.14267e-07	-0.0596359	0.220408
ZNF746	black	-0.408867	1.62059e-18	0.408867	1.62059e-18	0.206855	1.75994e-05	0.256079	8.95038e-08	0.586174	1.74448e-40	0.554023	1.76079e-35	0.669896	1.52929e-56	0.580779	1.31902e-39	0.278614	5.34593e-09	0.504305	9.8072e-29	0.188486	9.43201e-05
BCL9	black	-0.420958	1.22074e-19	0.420958	1.22074e-19	0.207752	1.61503e-05	0.334666	1.48477e-12	0.804786	1.22027e-97	0.766328	4.091e-83	0.831532	8.27132e-110	0.670934	8.95715e-57	0.388215	1.05955e-16	0.457061	2.82854e-23	0.529572	5.04439e-32
PPP1R11	black	-0.422263	9.17682e-20	0.422263	9.17682e-20	0.107037	0.0275344	0.207219	1.69967e-05	0.59117	2.58916e-41	0.55707	6.23171e-36	0.700302	9.20218e-64	0.574853	1.16651e-38	0.298449	3.59237e-10	0.448318	2.35566e-22	0.277713	6.01336e-09
ELK4	black	-0.33248	2.11234e-12	0.33248	2.11234e-12	0.102375	0.0350873	0.347577	1.74712e-13	0.649449	3.76869e-52	0.464917	3.99448e-24	0.795327	8.83176e-94	0.712655	5.78854e-67	0.0797588	0.100984	0.372798	1.99262e-15	0.133483	0.00590889
MORF4L2	black	-0.402697	5.82594e-18	0.402697	5.82594e-18	0.219787	4.91655e-06	0.2714	1.35564e-08	0.609758	1.58503e-44	0.584913	2.80855e-40	0.657234	8.80178e-54	0.609382	1.85032e-44	0.240166	5.61104e-07	0.426442	3.64866e-20	0.301934	2.18705e-10
CMTR1	black	-0.392034	4.99852e-17	0.392034	4.99852e-17	0.122483	0.0115978	0.104867	0.0308567	0.634199	4.33889e-49	0.575571	8.97877e-39	0.674432	1.45295e-57	0.665915	1.16636e-55	0.240327	5.51142e-07	0.40188	6.88724e-18	0.0836188	0.0854785
IPO9	black	-0.516262	2.94803e-30	0.516262	2.94803e-30	0.123638	0.0108299	0.249227	2.00362e-07	0.771702	5.69242e-85	0.776403	1.22692e-86	0.864037	7.40944e-128	0.666754	7.62123e-56	0.390945	6.19867e-17	0.448291	2.37084e-22	0.411181	9.9584e-19
CPD	black	-0.379839	5.31894e-16	0.379839	5.31894e-16	0.210693	1.2152e-05	0.335192	1.3633e-12	0.608269	2.91986e-44	0.543761	5.38442e-34	0.612553	4.99314e-45	0.561824	1.20626e-36	0.223985	3.19552e-06	0.422852	8.06387e-20	0.464682	4.2379e-24
HCN3	black	-0.426684	3.45765e-20	0.426684	3.45765e-20	-0.143959	0.002968	-0.0301518	0.535803	0.551809	3.72015e-35	0.532974	1.73199e-32	0.653097	6.57001e-53	0.496422	9.17485e-28	0.244354	3.50355e-07	0.328006	4.30859e-12	0.132558	0.00626557
ABCB10	black	-0.336762	1.0561e-12	0.336762	1.0561e-12	-0.0370036	0.447278	0.128156	0.00824157	0.548591	1.0924e-34	0.398282	1.43215e-17	0.773315	1.54209e-85	0.685103	4.82917e-60	-0.0452162	0.353	0.263954	3.44354e-08	0.111774	0.0213354
EZH1	black	-0.523096	3.73399e-31	0.523096	3.73399e-31	0.213661	9.08382e-06	0.367732	5.05255e-15	0.719228	9.75309e-69	0.651736	1.26378e-52	0.755282	1.88701e-79	0.635696	2.21047e-49	0.372839	1.97723e-15	0.504313	9.78277e-29	0.288553	1.41857e-09
SMYD2	black	-0.417429	2.62495e-19	0.417429	2.62495e-19	-0.0570196	0.241361	0.0492782	0.311385	0.437896	2.72427e-21	0.438567	2.33282e-21	0.595955	4.03617e-42	0.390521	6.73903e-17	0.347209	1.8595e-13	0.546407	2.2543e-34	-0.0966441	0.0467226
GON4L	black	-0.437496	2.98776e-21	0.437496	2.98776e-21	0.222259	3.81892e-06	0.423523	6.95749e-20	0.855201	1.6168e-122	0.721602	2.1687e-69	0.901618	1.08151e-155	0.829435	8.85848e-109	0.216301	6.9873e-06	0.442855	8.58956e-22	0.460221	1.29494e-23
TACC2	black	-0.404776	3.79692e-18	0.404776	3.79692e-18	0.0578717	0.234389	0.176804	0.000253461	0.526971	1.13285e-31	0.457983	2.25345e-23	0.596695	3.01951e-42	0.52418	2.67912e-31	0.231899	1.38637e-06	0.374149	1.55041e-15	0.153099	0.00156766
SRP9	black	-0.469915	1.11951e-24	0.469915	1.11951e-24	0.0109552	0.822039	0.145341	0.00270109	0.558661	3.60768e-36	0.544065	4.87429e-34	0.751695	2.65371e-78	0.460253	1.28455e-23	0.316801	2.44179e-11	0.413934	5.55276e-19	0.298774	3.43097e-10
C6orf47	black	-0.376535	9.92458e-16	0.376535	9.92458e-16	0.124332	0.0103907	0.310661	6.12995e-11	0.60902	2.14626e-44	0.531225	3.00499e-32	0.638543	6.06571e-50	0.537106	4.65095e-33	0.299539	3.07808e-10	0.335419	1.31405e-12	0.284371	2.49473e-09
NAA20	black	-0.541294	1.20453e-33	0.541294	1.20453e-33	0.0131843	0.786628	0.0515076	0.289974	0.456837	2.9883e-23	0.530403	3.88986e-32	0.578335	3.25862e-39	0.338927	7.40737e-13	0.449998	1.57492e-22	0.619505	2.68334e-46	0.136005	0.00502723
RRP15	black	-0.4764	2.08248e-25	0.4764	2.08248e-25	0.121673	0.0121648	0.196361	4.67942e-05	0.632722	8.40812e-49	0.668491	3.14486e-56	0.78785	7.1726e-91	0.531543	2.71982e-32	0.441878	1.07976e-21	0.599489	1.00272e-42	0.271299	1.3731e-08
NVL	black	-0.494802	1.44235e-27	0.494802	1.44235e-27	0.210276	1.26559e-05	0.302303	2.0743e-10	0.809117	1.76979e-99	0.793565	4.39004e-93	0.879683	2.66259e-138	0.694711	2.28779e-62	0.42684	3.33976e-20	0.529046	5.94529e-32	0.399625	1.09077e-17
PIK3C2B	black	-0.404247	4.23513e-18	0.404247	4.23513e-18	0.245747	2.98979e-07	0.501279	2.32949e-28	0.707906	1.03059e-65	0.57962	2.02743e-39	0.70751	1.30728e-65	0.617779	5.58366e-46	0.227908	2.12026e-06	0.28051	4.16705e-09	0.52751	9.58603e-32
CEP350	black	-0.409668	1.36971e-18	0.409668	1.36971e-18	0.0920092	0.0583566	0.24928	1.99119e-07	0.679849	8.26684e-59	0.561107	1.54783e-36	0.876304	6.31077e-136	0.750495	6.35972e-78	0.124531	0.0102681	0.346584	2.06694e-13	0.239957	5.74321e-07
HTATSF1	black	-0.405646	3.17123e-18	0.405646	3.17123e-18	0.2355	9.38706e-07	0.285763	2.06951e-09	0.647087	1.15263e-51	0.640564	2.4023e-50	0.709288	4.48744e-66	0.665353	1.55006e-55	0.273169	1.08168e-08	0.350582	1.04657e-13	0.308738	8.14163e-11
SLC25A44	black	-0.306878	1.06949e-10	0.306878	1.06949e-10	-0.102348	0.0351352	-0.0583993	0.230144	0.311686	5.26409e-11	0.287999	1.52942e-09	0.549665	7.63605e-35	0.356291	3.89406e-14	0.0794622	0.102263	0.233688	1.14315e-06	-0.0258818	0.595103
CAMSAP2	black	-0.355754	4.27705e-14	0.355754	4.27705e-14	0.289529	1.24178e-09	0.51847	1.51999e-30	0.762617	7.32938e-82	0.689543	4.17868e-61	0.759012	1.15001e-80	0.707375	1.41708e-65	0.297141	4.32086e-10	0.431849	1.0852e-20	0.464983	3.92772e-24
TFB2M	black	-0.323832	8.29115e-12	0.323832	8.29115e-12	-0.0751225	0.122471	-0.00628224	0.897375	0.290289	1.11907e-09	0.27517	8.36369e-09	0.559688	2.53122e-36	0.318436	1.90432e-11	0.137376	0.0045993	0.388825	9.40381e-17	0.0168765	0.728962
CDC42BPA	black	-0.241502	4.83252e-07	0.241502	4.83252e-07	0.0550458	0.258066	0.197792	4.10733e-05	0.440113	1.62969e-21	0.289358	1.27101e-09	0.589573	4.78057e-41	0.585697	2.08956e-40	-0.0548133	0.260085	0.193295	6.16827e-05	0.00236112	0.961338
RPRD2	black	-0.374788	1.37622e-15	0.374788	1.37622e-15	0.0772423	0.112243	0.288491	1.43053e-09	0.752975	1.03849e-78	0.64041	2.57899e-50	0.879489	3.65979e-138	0.760451	3.85643e-81	0.200268	3.27066e-05	0.394378	3.13699e-17	0.317167	2.30992e-11
C1orf198	black	-0.463883	5.1831e-24	0.463883	5.1831e-24	0.256316	8.70133e-08	0.532315	2.13294e-32	0.613613	3.21235e-45	0.555973	9.06981e-36	0.67286	3.30065e-57	0.477201	1.68793e-25	0.34692	1.95283e-13	0.453091	7.46164e-23	0.501718	2.05563e-28
TSNAX	black	-0.513836	6.07086e-30	0.513836	6.07086e-30	0.0857838	0.0776587	0.182497	0.000157761	0.533206	1.60979e-32	0.573204	2.12185e-38	0.733125	1.16727e-72	0.392328	4.71596e-17	0.470982	8.51041e-25	0.492577	2.6743e-27	0.251563	1.52626e-07
TMEM53	black	0.200621	3.1653e-05	-0.200621	3.1653e-05	-0.203567	2.40386e-05	-0.418419	2.1193e-19	-0.557043	6.28842e-36	-0.415216	4.22278e-19	-0.521791	5.55964e-31	-0.495895	1.06325e-27	-0.0959898	0.0482365	-0.335469	1.30342e-12	-0.311606	5.32739e-11
ODR4	black	-0.482116	4.58882e-26	0.482116	4.58882e-26	-0.0979753	0.0437653	0.116591	0.0163115	0.547133	1.77287e-34	0.46939	1.2808e-24	0.787939	6.62937e-91	0.524371	2.5263e-31	0.188679	9.27423e-05	0.426913	3.28542e-20	0.194077	5.75067e-05
RALGPS2	black	-0.188047	9.79948e-05	0.188047	9.79948e-05	-0.204806	2.13879e-05	-0.080957	0.095949	0.387772	1.1551e-16	0.265021	3.01803e-08	0.595253	5.31172e-42	0.46609	2.96876e-24	0.00161583	0.973536	0.29145	9.54172e-10	-0.131228	0.00681235
PRRC1	black	-0.452401	8.82035e-23	0.452401	8.82035e-23	0.15687	0.00119234	0.322323	1.04799e-11	0.70153	4.49863e-64	0.582535	6.85618e-40	0.78755	9.32919e-91	0.755768	1.31433e-79	0.142374	0.00330347	0.429001	2.06105e-20	0.356911	3.49338e-14
DCAF6	black	-0.251918	1.46405e-07	0.251918	1.46405e-07	-0.109794	0.0237616	0.0807259	0.0969042	0.320222	1.44868e-11	0.236355	8.54958e-07	0.572426	2.81155e-38	0.437075	3.29203e-21	-0.0127155	0.794042	0.256958	8.058e-08	-0.00262729	0.956983
BROX	black	-0.5016	2.12601e-28	0.5016	2.12601e-28	0.176039	0.000269841	0.356205	3.95325e-14	0.715566	9.62794e-68	0.661451	1.09728e-54	0.879613	2.9843e-138	0.647527	9.36773e-52	0.344221	3.07623e-13	0.515216	4.02732e-30	0.400038	1.00306e-17
INTS7	black	-0.475653	2.53227e-25	0.475653	2.53227e-25	0.169009	0.000474059	0.232262	1.33333e-06	0.683373	1.23863e-59	0.706832	1.96158e-65	0.805564	5.75075e-98	0.562567	9.30969e-37	0.401782	7.02742e-18	0.447351	2.96699e-22	0.481936	4.8159e-26
SEMA6C	black	-0.400521	9.09128e-18	0.400521	9.09128e-18	-0.162968	0.000756156	-0.0964481	0.0471718	0.364819	8.56495e-15	0.391807	5.22845e-17	0.516643	2.63069e-30	0.250814	1.66591e-07	0.313002	4.32642e-11	0.35416	5.64493e-14	-0.0294799	0.544935
ETV3	black	-0.318131	1.99481e-11	0.318131	1.99481e-11	0.26285	3.94449e-08	0.494071	1.76724e-27	0.788737	3.2842e-91	0.61772	5.72361e-46	0.86363	1.33009e-127	0.832807	1.92657e-110	0.0791269	0.103723	0.379111	6.10622e-16	0.443799	6.88044e-22
AIDA	black	-0.342752	3.9321e-13	0.342752	3.9321e-13	0.18863	9.31437e-05	0.316415	2.5889e-11	0.65429	3.69091e-53	0.525703	1.67677e-31	0.835871	5.51433e-112	0.794569	1.76446e-93	0.032904	0.499219	0.359894	2.06494e-14	0.219255	5.18936e-06
SFT2D2	black	-0.423809	6.53382e-20	0.423809	6.53382e-20	0.204724	2.15541e-05	0.36436	9.30256e-15	0.758081	2.324e-80	0.7028	2.13744e-64	0.835267	1.11743e-111	0.692476	8.09404e-62	0.303686	1.69984e-10	0.456071	3.60692e-23	0.42547	4.52631e-20
MAP3K21	black	-0.118944	0.0142582	0.118944	0.0142582	0.133321	0.00597004	0.45396	6.04028e-23	0.613062	4.04104e-45	0.488417	8.38036e-27	0.60414	1.56145e-43	0.58505	2.66702e-40	0.137593	0.00453444	0.266548	2.49663e-08	0.478873	1.08621e-25
TCFL5	black	-0.430248	1.55737e-20	0.430248	1.55737e-20	-0.0241573	0.619871	0.12264	0.0114912	0.560363	2.00407e-36	0.532719	1.87721e-32	0.658083	5.80284e-54	0.550048	6.71808e-35	0.284495	2.45356e-09	0.376021	1.09276e-15	0.0805634	0.0975805
ZBTB41	black	-0.363721	1.04347e-14	0.363721	1.04347e-14	0.179034	0.000210859	0.285469	2.15288e-09	0.644088	4.70063e-51	0.574357	1.39668e-38	0.803672	3.5645e-97	0.655088	2.50702e-53	0.186803	0.000109165	0.426361	3.71475e-20	0.33657	1.08959e-12
TMEM183A	black	-0.516612	2.655e-30	0.516612	2.655e-30	0.0858592	0.0773971	0.200162	3.30283e-05	0.663867	3.27709e-55	0.703005	1.89485e-64	0.808012	5.26221e-99	0.535579	7.5769e-33	0.475277	2.79393e-25	0.489053	7.04463e-27	0.325733	6.16187e-12
PLEKHA6	black	-0.173576	0.000329537	0.173576	0.000329537	-0.0575212	0.237239	0.181008	0.000178838	0.488509	8.17104e-27	0.371109	2.72224e-15	0.55864	3.6332e-36	0.481499	5.41076e-26	0.0375052	0.44114	0.113512	0.019386	0.377776	7.85744e-16
NBPF11	black	-0.306522	1.12647e-10	0.306522	1.12647e-10	-0.0262521	0.589844	0.0890335	0.0670201	0.469462	1.25754e-24	0.354369	5.44363e-14	0.600984	5.53282e-43	0.468952	1.43284e-24	0.0355805	0.464952	0.129053	0.00779893	0.140594	0.00372102
MINDY1	black	-0.395878	2.32383e-17	0.395878	2.32383e-17	-0.0914404	0.0599369	0.0190382	0.695872	0.412747	7.14901e-19	0.382788	3.02957e-16	0.561184	1.50728e-36	0.417573	2.54472e-19	0.230659	1.58337e-06	0.327849	4.4169e-12	-0.0330201	0.497706
ZKSCAN3	black	-0.451223	1.17265e-22	0.451223	1.17265e-22	0.0539883	0.267338	0.160664	0.000899876	0.682201	2.33579e-59	0.638108	7.39871e-50	0.721775	1.94224e-69	0.563349	7.08455e-37	0.350202	1.11702e-13	0.41611	3.48647e-19	0.345865	2.33345e-13
RBM24	black	-0.324318	7.68624e-12	0.324318	7.68624e-12	-0.0280766	0.56425	-0.0813017	0.0945379	0.247073	2.56864e-07	0.291427	9.57164e-10	0.38602	1.62423e-16	0.296315	4.85212e-10	0.245702	3.00502e-07	0.455282	4.37469e-23	-0.224845	2.92275e-06
C6orf89	black	-0.507611	3.77288e-29	0.507611	3.77288e-29	-0.0148084	0.761097	0.106292	0.028638	0.562184	1.064e-36	0.526419	1.34413e-31	0.68704	1.66888e-60	0.565171	3.73575e-37	0.309622	7.14804e-11	0.434465	5.98792e-21	0.0553213	0.255687
RAB11FIP4	black	-0.442078	1.03038e-21	0.442078	1.03038e-21	0.0413313	0.395929	0.17214	0.000369838	0.544078	4.85303e-34	0.583671	4.48054e-40	0.575329	9.8072e-39	0.358536	2.62514e-14	0.433808	6.9557e-21	0.416706	3.06702e-19	0.39626	2.15233e-17
KLHL12	black	-0.576992	5.33914e-39	0.576992	5.33914e-39	0.118713	0.0144499	0.261985	4.38526e-08	0.684687	6.06108e-60	0.665865	1.19637e-55	0.861525	2.66156e-126	0.63784	8.35727e-50	0.3738	1.65422e-15	0.544842	3.77673e-34	0.296898	4.47068e-10
POGK	black	-0.412712	7.20139e-19	0.412712	7.20139e-19	0.199761	3.42768e-05	0.403795	4.64845e-18	0.831133	1.30225e-109	0.781428	1.82867e-88	0.870786	3.40794e-132	0.73176	2.90557e-72	0.359057	2.3947e-14	0.537912	3.59195e-33	0.540191	1.72241e-33
BPNT1	black	-0.450145	1.52036e-22	0.450145	1.52036e-22	0.119307	0.0139629	0.220324	4.65526e-06	0.546593	2.12032e-34	0.564002	5.63568e-37	0.721969	1.71611e-69	0.46164	9.09334e-24	0.340957	5.29873e-13	0.490161	5.20162e-27	0.343145	3.68258e-13
ANGEL2	black	-0.436463	3.78994e-21	0.436463	3.78994e-21	0.0291197	0.549862	0.196238	4.73198e-05	0.692329	8.79452e-62	0.583546	4.69604e-40	0.875669	1.73249e-135	0.671464	6.81165e-57	0.223025	3.52906e-06	0.418165	2.23927e-19	0.192799	6.44751e-05
SDE2	black	-0.179769	0.000198358	0.179769	0.000198358	0.0455039	0.349942	0.187663	0.000101326	0.546491	2.19295e-34	0.343609	3.40816e-13	0.766435	3.762e-83	0.757467	3.68761e-80	-0.158115	0.0010879	0.2555	9.58967e-08	0.0598554	0.218711
TMEM167A	black	-0.462718	6.94438e-24	0.462718	6.94438e-24	0.21853	5.58458e-06	0.222021	3.91325e-06	0.618521	4.0768e-46	0.588222	8.01094e-41	0.627356	9.03485e-48	0.608866	2.28631e-44	0.28612	1.97229e-09	0.421668	1.04531e-19	0.289588	1.2318e-09
CDC42SE1	black	-0.365625	7.40574e-15	0.365625	7.40574e-15	0.379519	5.65179e-16	0.54375	5.40429e-34	0.81183	1.18036e-100	0.692048	1.02991e-61	0.812961	3.76681e-101	0.791677	2.40492e-92	0.196457	4.63891e-05	0.412497	7.5375e-19	0.554098	1.71637e-35
TADA1	black	-0.304473	1.51709e-10	0.304473	1.51709e-10	-0.185991	0.000117088	-0.036481	0.453724	0.389667	7.9711e-17	0.299542	3.07673e-10	0.67796	2.2625e-58	0.49177	3.34163e-27	-0.0244688	0.615364	0.242413	4.36273e-07	-0.014546	0.765206
DENND4B	black	-0.551461	4.18131e-35	0.551461	4.18131e-35	0.27939	4.82866e-09	0.35346	6.37363e-14	0.850085	1.38026e-119	0.815303	3.45452e-102	0.84065	1.85754e-114	0.638876	5.20947e-50	0.487142	1.18562e-26	0.534937	9.29673e-33	0.492584	2.66911e-27
C6orf62	black	-0.434377	6.10925e-21	0.434377	6.10925e-21	0.122101	0.011862	0.213914	8.85896e-06	0.660007	2.24649e-54	0.57144	4.0114e-38	0.728862	1.97673e-71	0.652605	8.32724e-53	0.247654	2.40276e-07	0.399857	1.04075e-17	0.171254	0.000396915
SLC35B3	black	-0.369919	3.38776e-15	0.369919	3.38776e-15	0.00865305	0.858994	0.222972	3.54854e-06	0.606096	7.07788e-44	0.491411	3.68907e-27	0.662567	6.28879e-55	0.612861	4.39311e-45	0.178194	0.000226056	0.305981	1.2188e-10	0.25478	1.04472e-07
SMIM13	black	-0.368272	4.57921e-15	0.368272	4.57921e-15	-0.035675	0.463767	0.0169031	0.728552	0.51996	9.69322e-31	0.475491	2.64187e-25	0.619619	2.55651e-46	0.550273	6.2297e-35	0.193926	5.82919e-05	0.377072	8.9719e-16	0.0798519	0.100586
PIK3R1	blue	0.074413	0.126052	-0.074413	0.126052	-0.166157	0.000592148	-0.0615903	0.205628	0.08603	0.0768073	-0.156996	0.00118137	0.241384	4.89711e-07	0.430537	1.45938e-20	-0.531655	2.62529e-32	-0.212879	9.81148e-06	-0.323836	8.28669e-12
HRAS	blue	-0.489165	6.83191e-27	0.489165	6.83191e-27	0.21343	9.29323e-06	0.139738	0.00393846	0.327883	4.39338e-12	0.604401	1.40543e-43	0.171134	0.000400736	-0.0790791	0.103933	0.857628	5.99807e-124	0.469311	1.30713e-24	0.451277	1.15754e-22
C4A	blue	0.0907132	0.0620087	-0.0907132	0.0620087	0.0216728	0.656316	-0.0456108	0.34881	-0.0218225	0.654095	-0.139364	0.00403708	0.114772	0.0180723	0.22923	1.84359e-06	-0.366253	6.60939e-15	-0.0407346	0.40279	-0.198283	3.92672e-05
TLR3	blue	0.201785	2.84058e-05	-0.201785	2.84058e-05	0.253885	1.16144e-07	0.206427	1.83345e-05	0.0528825	0.277275	-0.108455	0.0255346	0.0191072	0.694825	0.297651	4.0213e-10	-0.390671	6.54332e-17	-0.263521	3.63237e-08	0.0478888	0.325242
STXBP2	blue	-0.266688	2.45346e-08	0.266688	2.45346e-08	0.367645	5.13382e-15	0.321029	1.27967e-11	0.38218	3.40381e-16	0.518609	1.45746e-30	0.198264	3.93385e-05	0.0195369	0.688317	0.635611	2.29643e-49	0.301194	2.4314e-10	0.623529	4.77481e-47
TSC2	blue	-0.463227	6.11196e-24	0.463227	6.11196e-24	0.0770989	0.112913	0.217859	5.97568e-06	0.509861	1.9577e-29	0.468699	1.52832e-24	0.592309	1.66788e-41	0.499632	3.71714e-28	0.260838	5.04394e-08	0.369456	3.68835e-15	0.108574	0.0253725
C4B	blue	0.117278	0.0156868	-0.117278	0.0156868	-0.0312155	0.521507	-0.0988116	0.0419891	-0.104673	0.0311686	-0.215097	7.87834e-06	0.0746005	0.125098	0.171294	0.000395648	-0.409833	1.32299e-18	-0.0649566	0.181876	-0.235736	9.14858e-07
C1S	blue	0.31319	4.2062e-11	-0.31319	4.2062e-11	-0.0426081	0.381485	-0.214119	8.6812e-06	-0.512437	9.18287e-30	-0.593712	9.68188e-42	-0.314847	3.28034e-11	-0.187757	0.000100499	-0.61451	2.20934e-45	-0.385332	1.85596e-16	-0.443267	7.79744e-22
RNASEH2C	blue	-0.258647	6.5777e-08	0.258647	6.5777e-08	0.112056	0.0210087	0.0349025	0.473508	0.137526	0.00455456	0.369701	3.52622e-15	-0.0241936	0.619345	-0.241777	4.68593e-07	0.699241	1.7037e-63	0.223013	3.53344e-06	0.268981	1.84081e-08
C1R	blue	0.428027	2.56309e-20	-0.428027	2.56309e-20	0.0533855	0.272724	-0.152034	0.00169177	-0.589483	4.94893e-41	-0.59808	1.75045e-42	-0.525485	1.7932e-31	-0.381897	3.59316e-16	-0.466195	2.89063e-24	-0.483054	3.57114e-26	-0.32709	4.97879e-12
ESR1	blue	0.53993	1.87418e-33	-0.53993	1.87418e-33	-0.142335	0.00331209	-0.155483	0.00131957	-0.475372	2.72576e-25	-0.635298	2.64502e-49	-0.443044	8.21691e-22	-0.16595	0.000601679	-0.668028	3.98428e-56	-0.535869	6.90738e-33	-0.491973	3.1591e-27
IRAK1	blue	-0.5653	3.56999e-37	0.5653	3.56999e-37	0.226125	2.55728e-06	0.251178	1.59662e-07	0.551679	3.88681e-35	0.630057	2.75004e-48	0.573669	1.79349e-38	0.392289	4.75271e-17	0.522933	3.92431e-31	0.51209	1.01729e-29	0.407022	2.38256e-18
ERCC2	blue	-0.460095	1.33613e-23	0.460095	1.33613e-23	0.0703298	0.148263	-0.00799784	0.869572	0.387888	1.12938e-16	0.561011	1.60019e-36	0.341748	4.64782e-13	0.129929	0.00738715	0.652322	9.54141e-53	0.469826	1.14544e-24	0.158202	0.00108089
IRF3	blue	-0.506208	5.66554e-29	0.506208	5.66554e-29	0.298894	3.37334e-10	0.171187	0.000399045	0.439495	1.88144e-21	0.641714	1.4139e-50	0.33396	1.66414e-12	0.0248371	0.610054	0.804745	1.26915e-97	0.480005	8.04913e-26	0.483494	3.17386e-26
RBCK1	blue	-0.518373	1.56494e-30	0.518373	1.56494e-30	0.284543	2.43794e-09	0.203259	2.4745e-05	0.548618	1.08249e-34	0.699653	1.34184e-63	0.45655	3.20676e-23	0.213516	9.21499e-06	0.722226	1.45634e-69	0.508723	2.73023e-29	0.508658	2.78195e-29
NEU1	blue	-0.537125	4.62292e-33	0.537125	4.62292e-33	0.106901	0.0277334	0.0773254	0.111856	0.540295	1.66505e-33	0.68356	1.11884e-59	0.578133	3.51017e-39	0.337926	8.73038e-13	0.629842	3.02487e-48	0.521917	5.35031e-31	0.329884	3.19887e-12
PNKP	blue	-0.450519	1.38952e-22	0.450519	1.38952e-22	0.308177	8.84115e-11	0.35352	6.30814e-14	0.573267	2.07465e-38	0.697433	4.83084e-63	0.361336	1.59838e-14	0.182346	0.00015979	0.731333	3.86016e-72	0.421833	1.00819e-19	0.612186	5.81521e-45
ABCD1	blue	-0.436571	3.69631e-21	0.436571	3.69631e-21	0.193311	6.1596e-05	0.145895	0.00260023	0.507362	4.05569e-29	0.593378	1.10244e-41	0.56554	3.28011e-37	0.320956	1.2942e-11	0.479863	8.35937e-26	0.498621	4.94582e-28	0.329411	3.44845e-12
CP	blue	0.287542	1.62731e-09	-0.287542	1.62731e-09	-0.000519122	0.991496	-0.210912	1.18962e-05	-0.286979	1.7562e-09	-0.383134	2.83507e-16	-0.185547	0.000121644	0.0499742	0.304592	-0.592665	1.45356e-41	-0.266633	2.47031e-08	-0.19938	3.55028e-05
TNFRSF4	blue	-0.505743	6.48175e-29	0.505743	6.48175e-29	0.493216	2.24084e-27	0.38019	4.97578e-16	0.420084	1.47673e-19	0.581856	8.83617e-40	0.320275	1.43712e-11	0.113092	0.0198428	0.655297	2.26445e-53	0.487191	1.1698e-26	0.445538	4.5632e-22
RFXANK	blue	-0.574818	1.18148e-38	0.574818	1.18148e-38	0.211604	1.1119e-05	0.232751	1.26495e-06	0.547019	1.84137e-34	0.768924	5.2635e-84	0.438172	2.55602e-21	0.149649	0.00200307	0.884253	1.24947e-141	0.543374	6.11309e-34	0.477028	1.76639e-25
GLA	blue	-0.478447	1.21561e-25	0.478447	1.21561e-25	0.347527	1.7618e-13	0.228905	1.90817e-06	0.397993	1.51833e-17	0.594583	6.90052e-42	0.372032	2.29611e-15	0.1715	0.000389209	0.62701	1.05091e-47	0.532879	1.78488e-32	0.34531	2.56218e-13
MASP1	blue	0.390069	7.36618e-17	-0.390069	7.36618e-17	-0.369769	3.48279e-15	-0.333929	1.67249e-12	-0.383433	2.67678e-16	-0.552193	3.26867e-35	-0.218755	5.45902e-06	-0.0699823	0.150283	-0.615451	1.48946e-45	-0.51332	7.07245e-30	-0.449254	1.88296e-22
XDH	blue	0.272811	1.13247e-08	-0.272811	1.13247e-08	-0.217586	6.14225e-06	-0.203066	2.51976e-05	-0.314845	3.28119e-11	-0.455762	3.88999e-23	-0.223704	3.28996e-06	-0.0373773	0.442699	-0.587036	1.25802e-40	-0.512772	8.31655e-30	-0.211117	1.16607e-05
MTHFD1	blue	0.292219	8.58161e-10	-0.292219	8.58161e-10	-0.332122	2.23726e-12	-0.342892	3.84194e-13	-0.464738	4.17883e-24	-0.569436	8.22819e-38	-0.283802	2.6921e-09	-0.092144	0.0579871	-0.585714	2.07597e-40	-0.382223	3.37615e-16	-0.765755	6.41377e-83
STUB1	blue	-0.352726	7.23618e-14	0.352726	7.23618e-14	0.0780257	0.108637	0.150922	0.00183087	0.327694	4.52606e-12	0.385763	1.70721e-16	0.335919	1.21152e-12	0.324838	7.08783e-12	0.309341	7.4499e-11	0.248298	2.23084e-07	0.0647743	0.183108
KARS1	blue	-0.342997	3.77515e-13	0.342997	3.77515e-13	0.335708	1.25388e-12	0.25215	1.42478e-07	0.341981	4.47096e-13	0.505296	7.37218e-29	0.247511	2.44257e-07	0.163912	0.000703707	0.594155	8.14998e-42	0.459409	1.58389e-23	0.225814	2.64179e-06
HSPB1	blue	-0.51447	5.02894e-30	0.51447	5.02894e-30	0.175445	0.000283245	0.17374	0.000325221	0.361657	1.50977e-14	0.574414	1.36835e-38	0.289895	1.18115e-09	-0.0133634	0.783801	0.787935	6.65638e-91	0.627383	8.92699e-48	0.385814	1.69061e-16
RPSA	blue	-0.43954	1.86215e-21	0.43954	1.86215e-21	0.160889	0.000884806	0.0874213	0.0721382	0.375486	1.20804e-15	0.614248	2.46482e-45	0.220316	4.6592e-06	-0.0332082	0.495259	0.832775	1.99765e-110	0.532028	2.33432e-32	0.39129	5.79152e-17
LPIN2	blue	0.203692	2.37581e-05	-0.203692	2.37581e-05	-0.0340685	0.484149	-0.0561161	0.248911	-0.0839785	0.084137	-0.23827	6.92457e-07	-0.0169065	0.728499	0.200663	3.15311e-05	-0.496043	1.02006e-27	-0.259809	5.71517e-08	-0.101076	0.0374826
MMUT	blue	0.334463	1.53441e-12	-0.334463	1.53441e-12	-0.279619	4.68588e-09	-0.205024	2.09503e-05	-0.209014	1.43013e-05	-0.412565	7.42972e-19	-0.0536536	0.270319	0.171477	0.000389921	-0.650566	2.21243e-52	-0.471175	8.09675e-25	-0.367369	5.39841e-15
AIP	blue	-0.379368	5.81553e-16	0.379368	5.81553e-16	0.240602	5.34435e-07	0.118725	0.0144397	0.246979	2.59641e-07	0.458096	2.19183e-23	0.1273	0.00868482	-0.0648297	0.182733	0.699518	1.45107e-63	0.384948	1.99871e-16	0.244984	3.26157e-07
NHP2	blue	-0.562544	9.38599e-37	0.562544	9.38599e-37	0.042291	0.385043	0.0440683	0.365368	0.420948	1.22352e-19	0.600157	7.68907e-43	0.466585	2.61872e-24	0.256296	8.72189e-08	0.640427	2.55914e-50	0.63795	7.94917e-50	0.133114	0.00604899
RPS19	blue	-0.386547	1.46619e-16	0.386547	1.46619e-16	0.165299	0.000632685	0.125346	0.00977736	0.276695	6.86501e-09	0.502135	1.82555e-28	0.0893482	0.0660568	-0.190117	8.17604e-05	0.83133	1.0409e-109	0.411011	1.03224e-18	0.418917	1.90263e-19
CAT	blue	0.329812	3.23588e-12	-0.329812	3.23588e-12	-0.344335	3.01822e-13	-0.328948	3.71176e-12	-0.347866	1.66329e-13	-0.52122	6.61506e-31	-0.155845	0.00128523	0.0606521	0.212631	-0.694544	2.51516e-62	-0.420059	1.48481e-19	-0.632456	9.46784e-49
CTSD	blue	-0.27225	1.2166e-08	0.27225	1.2166e-08	0.178703	0.000216723	0.143214	0.00312166	0.0846033	0.0818474	0.227162	2.29361e-06	0.0222715	0.647455	-0.199415	3.53898e-05	0.472486	5.7722e-25	0.187728	0.000100756	0.386749	1.40981e-16
PCCA	blue	0.177697	0.000235529	-0.177697	0.000235529	-0.146606	0.00247595	-0.00057429	0.990593	0.00969193	0.842275	-0.196256	4.72439e-05	0.100167	0.0392388	0.305081	1.38919e-10	-0.47324	4.74785e-25	-0.254777	1.04508e-07	-0.208352	1.52453e-05
CPT2	blue	0.283608	2.76283e-09	-0.283608	2.76283e-09	-0.203615	2.39312e-05	-0.218049	5.86272e-06	-0.357686	3.04923e-14	-0.46375	5.35981e-24	-0.230861	1.54944e-06	-0.0149546	0.758811	-0.559889	2.36093e-36	-0.356927	3.4834e-14	-0.459619	1.50358e-23
DDX41	blue	-0.635679	2.22766e-49	0.635679	2.22766e-49	0.114131	0.0187309	0.146586	0.00247948	0.48831	8.62844e-27	0.663609	3.73103e-55	0.492433	2.7826e-27	0.240005	5.71259e-07	0.725218	2.12966e-70	0.572956	2.32127e-38	0.306624	1.10977e-10
TPI1	blue	-0.330383	2.95441e-12	0.330383	2.95441e-12	0.218181	5.78527e-06	0.111386	0.0217938	0.280957	3.92854e-09	0.522358	4.67747e-31	0.130605	0.00708262	0.0650688	0.181121	0.633612	5.64523e-49	0.349231	1.31864e-13	0.316427	2.58429e-11
RPL5	blue	-0.368465	4.42103e-15	0.368465	4.42103e-15	0.132917	0.00612468	0.0904456	0.0627858	0.375432	1.22028e-15	0.566743	2.14465e-37	0.226013	2.58735e-06	0.0592472	0.223436	0.735216	2.85383e-73	0.497056	7.68132e-28	0.275843	7.66755e-09
HSD17B4	blue	0.00189615	0.968947	-0.00189615	0.968947	-0.347974	1.63321e-13	-0.349842	1.18791e-13	-0.174222	0.000312795	-0.321148	1.25644e-11	0.142889	0.00319096	0.192575	6.57757e-05	-0.492484	2.74348e-27	-0.0816646	0.0930706	-0.658793	4.09126e-54
MAP2K2	blue	-0.540168	1.735e-33	0.540168	1.735e-33	0.22132	4.20496e-06	0.213142	9.5611e-06	0.440539	1.47602e-21	0.627876	7.19105e-48	0.329958	3.16131e-12	0.0557658	0.251882	0.795078	1.10906e-93	0.471861	6.7837e-25	0.468236	1.72033e-24
NOP10	blue	-0.40893	1.59922e-18	0.40893	1.59922e-18	0.185355	0.000123668	0.0682014	0.160963	0.168944	0.00047646	0.457119	2.78816e-23	0.0911929	0.0606354	-0.167859	0.000518745	0.779776	7.37682e-88	0.425959	4.06165e-20	0.292029	8.80957e-10
RPL11	blue	-0.230952	1.53456e-06	0.230952	1.53456e-06	0.155723	0.00129667	0.0261195	0.591726	0.173224	0.000339014	0.397586	1.64834e-17	-0.00193053	0.968384	-0.16947	0.000457149	0.696446	8.50878e-63	0.303978	1.62986e-10	0.242905	4.12765e-07
DMD	blue	0.27944	4.79746e-09	-0.27944	4.79746e-09	-0.170495	0.000421586	-0.176522	0.000259393	-0.05482	0.260027	-0.240315	5.5185e-07	0.057943	0.233811	0.311525	5.39223e-11	-0.534693	1.00451e-32	-0.240344	5.50102e-07	-0.469773	1.16098e-24
RPS29	blue	-0.248044	2.29725e-07	0.248044	2.29725e-07	0.115388	0.0174583	-0.0329696	0.498365	0.0818949	0.0921488	0.316092	2.71861e-11	-0.0305101	0.530965	-0.231111	1.50854e-06	0.649784	3.21202e-52	0.299009	3.31874e-10	0.136523	0.00486144
BAX	blue	-0.508118	3.25619e-29	0.508118	3.25619e-29	0.364941	8.37897e-15	0.306146	1.18988e-10	0.534056	1.22983e-32	0.715282	1.14761e-67	0.37053	3.02843e-15	0.146906	0.00242524	0.810166	6.24588e-100	0.52591	1.57292e-31	0.501877	1.96503e-28
HEXA	blue	-0.423761	6.60353e-20	0.423761	6.60353e-20	0.174641	0.000302373	0.0670975	0.167865	0.271319	1.36966e-08	0.41328	6.38331e-19	0.231751	1.4086e-06	0.0813538	0.0943261	0.559393	2.80302e-36	0.414483	4.93921e-19	0.0182275	0.708218
GBE1	blue	0.0714774	0.141739	-0.0714774	0.141739	-0.0226948	0.64122	-0.0522992	0.282616	0.0133009	0.784787	-0.0905522	0.0624752	0.134837	0.00541942	0.318736	1.81887e-11	-0.369921	3.38645e-15	-0.0780236	0.108646	-0.191109	7.49103e-05
FOXO1	blue	0.39419	3.25725e-17	-0.39419	3.25725e-17	-0.0252322	0.60438	0.0120608	0.804426	-0.209488	1.36607e-05	-0.394499	3.06262e-17	-0.203103	2.51109e-05	0.0631744	0.194185	-0.541156	1.25958e-33	-0.387756	1.15889e-16	-0.279498	4.76083e-09
SDHD	blue	0.172212	0.000367687	-0.172212	0.000367687	-0.138513	0.00426973	-0.0658875	0.175681	-0.193819	5.88547e-05	-0.319746	1.55864e-11	-0.113316	0.0195986	0.0451611	0.353588	-0.399985	1.01388e-17	-0.290032	1.15913e-09	-0.289266	1.28713e-09
LEPR	blue	0.186188	0.000115117	-0.186188	0.000115117	-0.27285	1.1268e-08	-0.258093	7.03178e-08	-0.308205	8.80578e-11	-0.404661	3.88796e-18	-0.186461	0.000112442	-0.025028	0.60731	-0.443967	6.61335e-22	-0.252502	1.3671e-07	-0.432426	9.52194e-21
SLC39A8	blue	0.133076	0.00606352	-0.133076	0.00606352	-0.0655819	0.177697	-0.180845	0.000181303	-0.114132	0.0187293	-0.181787	0.000167495	0.000371763	0.99391	0.20635	1.84696e-05	-0.38395	2.42305e-16	-0.210434	1.2463e-05	-0.419337	1.73708e-19
GNAO1	blue	0.443458	7.45427e-22	-0.443458	7.45427e-22	-0.0047226	0.92276	-0.0407587	0.402512	-0.357613	3.0883e-14	-0.485899	1.66047e-26	-0.395641	2.43724e-17	-0.129996	0.00735654	-0.558444	3.88696e-36	-0.425995	4.02925e-20	-0.268821	1.87826e-08
RPS26	blue	-0.294163	6.55472e-10	0.294163	6.55472e-10	0.0863496	0.0757138	-0.0366652	0.451446	0.046071	0.343964	0.286176	1.95754e-09	-0.0903559	0.0630481	-0.294718	6.06703e-10	0.648571	5.71731e-52	0.28642	1.894e-09	0.21105	1.17375e-05
RPS24	blue	-0.305856	1.24133e-10	0.305856	1.24133e-10	0.0865737	0.0749544	0.0873989	0.0722114	0.26646	2.52418e-08	0.464632	4.2923e-24	0.10789	0.0263156	-0.133274	0.00598786	0.747273	6.49052e-77	0.4326	9.15468e-21	0.317642	2.14907e-11
ERCC1	blue	-0.365155	8.0611e-15	0.365155	8.0611e-15	0.203826	2.34597e-05	0.20064	3.15983e-05	0.379175	6.03213e-16	0.566022	2.76714e-37	0.238283	6.91451e-07	0.0327677	0.501001	0.725876	1.39044e-70	0.292389	8.38243e-10	0.423485	7.01621e-20
RPL35A	blue	-0.404345	4.15002e-18	0.404345	4.15002e-18	0.172576	0.000357142	0.118196	0.0148854	0.331499	2.4722e-12	0.581608	9.69241e-40	0.186246	0.000114543	-0.071993	0.138881	0.843971	3.18066e-116	0.464774	4.14055e-24	0.387051	1.32955e-16
TRAF2	blue	-0.556487	7.60774e-36	0.556487	7.60774e-36	0.26096	4.96965e-08	0.251133	1.60496e-07	0.601777	4.03099e-43	0.775713	2.16717e-86	0.491625	3.47767e-27	0.255755	9.30326e-08	0.755228	1.96529e-79	0.547728	1.45532e-34	0.552047	3.43333e-35
CD151	blue	-0.408539	1.7358e-18	0.408539	1.7358e-18	0.269026	1.83055e-08	0.387882	1.13062e-16	0.41826	2.19352e-19	0.517346	2.13077e-30	0.265056	3.00514e-08	0.116078	0.016792	0.604916	1.14152e-43	0.454578	5.19577e-23	0.537871	3.63938e-33
CDK5	blue	-0.565381	3.47017e-37	0.565381	3.47017e-37	0.0638142	0.189698	0.0425789	0.381812	0.359275	2.30433e-14	0.543783	5.34648e-34	0.358304	2.7347e-14	0.176046	0.000269701	0.640269	2.75175e-50	0.425683	4.31793e-20	0.128305	0.00816648
GPI	blue	-0.375949	1.10764e-15	0.375949	1.10764e-15	0.183789	0.000141376	0.264186	3.34618e-08	0.336166	1.16382e-12	0.449125	1.94189e-22	0.242611	4.26641e-07	0.0869183	0.0737988	0.514793	4.56793e-30	0.256724	8.28686e-08	0.495311	1.25158e-27
GPHN	blue	0.282259	3.30607e-09	-0.282259	3.30607e-09	-0.248751	2.11693e-07	-0.25031	1.76671e-07	-0.240304	5.52511e-07	-0.374817	1.36878e-15	-0.101422	0.0368311	0.0656785	0.177058	-0.473834	4.0691e-25	-0.189976	8.2781e-05	-0.605493	9.03731e-44
TXN	blue	-0.394268	3.20686e-17	0.394268	3.20686e-17	0.0553811	0.255173	-0.100001	0.0395681	0.112869	0.0200891	0.355129	4.76981e-14	0.167503	0.000533383	-0.0981453	0.043399	0.569647	7.63003e-38	0.451195	1.18056e-22	0.0693261	0.154153
TALDO1	blue	-0.375491	1.20685e-15	0.375491	1.20685e-15	0.144761	0.00281019	-0.0841137	0.0836372	0.0739685	0.128337	0.343426	3.51396e-13	0.139273	0.00406124	-0.100774	0.0380597	0.55069	5.41777e-35	0.405148	3.51526e-18	0.0750281	0.122943
MAD2L2	blue	-0.33042	2.93729e-12	0.33042	2.93729e-12	0.162067	0.000809633	-0.0531432	0.274909	0.162243	0.00079893	0.411634	9.04942e-19	0.109231	0.0244934	0.0109178	0.822638	0.508468	2.94021e-29	0.315407	3.01491e-11	0.151249	0.0017889
ATP6AP1	blue	-0.599174	1.1359e-42	0.599174	1.1359e-42	0.257871	7.22213e-08	0.232898	1.24496e-06	0.566015	2.77474e-37	0.695356	1.58464e-62	0.585442	2.30019e-40	0.33338	1.82753e-12	0.668438	3.23062e-56	0.589722	4.51609e-41	0.390119	7.29442e-17
GM2A	blue	-0.476359	2.1049e-25	0.476359	2.1049e-25	0.430025	1.63767e-20	0.21708	6.4628e-06	0.475416	2.6944e-25	0.613417	3.48634e-45	0.487243	1.15338e-26	0.331859	2.33375e-12	0.528312	7.47284e-32	0.490312	4.98927e-27	0.263909	3.46268e-08
RPL26	blue	-0.157018	0.00117951	0.157018	0.00117951	0.147501	0.00232736	0.0740752	0.127786	0.0853788	0.0790755	0.256288	8.72999e-08	-0.0654055	0.178869	-0.24989	1.85505e-07	0.598439	1.51902e-42	0.260972	4.96225e-08	0.236422	8.48664e-07
RPS7	blue	-0.441049	1.31056e-21	0.441049	1.31056e-21	0.0937846	0.0536443	0.0482516	0.321585	0.383371	2.70865e-16	0.606887	5.13193e-44	0.244471	3.45736e-07	0.00481386	0.921272	0.810687	3.71208e-100	0.523257	3.55396e-31	0.335798	1.23564e-12
GSS	blue	-0.420641	1.30803e-19	0.420641	1.30803e-19	0.165409	0.000627327	0.0559714	0.250135	0.309268	7.53121e-11	0.490073	5.32743e-27	0.254028	1.14196e-07	0.113771	0.0191099	0.557633	5.13663e-36	0.48064	6.80095e-26	0.188101	9.7534e-05
CYP7B1	blue	0.149329	0.00204854	-0.149329	0.00204854	-0.0711612	0.143514	-0.0400619	0.410611	-0.118159	0.0149165	-0.264663	3.15481e-08	0.000547329	0.991034	0.187321	0.000104373	-0.419605	1.63895e-19	0.0505482	0.299064	-0.416755	3.03475e-19
GNE	blue	0.369749	3.4955e-15	-0.369749	3.4955e-15	-0.234784	1.0149e-06	-0.196772	4.508e-05	-0.246086	2.87608e-07	-0.429651	1.78134e-20	-0.110782	0.0225228	0.155864	0.00128343	-0.68308	1.45132e-59	-0.457446	2.57234e-23	-0.427125	3.134e-20
F8	blue	0.295264	5.62173e-10	-0.295264	5.62173e-10	-0.0248483	0.609892	0.0130675	0.788473	-0.183366	0.000146563	-0.351942	8.28415e-14	-0.0190179	0.696181	0.203272	2.47153e-05	-0.586036	1.83814e-40	-0.292848	7.86704e-10	-0.348164	1.58138e-13
RPL15	blue	-0.363043	1.17845e-14	0.363043	1.17845e-14	0.103787	0.0326338	0.094678	0.0513955	0.403125	5.33564e-18	0.542588	7.90319e-34	0.284692	2.38991e-09	0.128401	0.0081184	0.659536	2.83548e-54	0.51097	1.4145e-29	0.200299	3.26137e-05
CST3	blue	-0.0555436	0.25378	0.0555436	0.25378	0.328826	3.78387e-12	0.13573	0.00511703	-0.0652745	0.179743	0.0916842	0.0592553	-0.160271	0.000926743	-0.327489	4.67513e-12	0.425911	4.10512e-20	0.1231	0.0111822	0.163877	0.000705579
PNPLA6	blue	-0.430061	1.62445e-20	0.430061	1.62445e-20	0.319239	1.68425e-11	0.290733	1.05291e-09	0.494516	1.56176e-27	0.558715	3.5415e-36	0.348696	1.44448e-13	0.209689	1.33973e-05	0.59122	2.53945e-41	0.387833	1.14144e-16	0.420035	1.49276e-19
DBH	blue	0.606245	6.66187e-44	-0.606245	6.66187e-44	-0.0495698	0.308527	-0.0439999	0.366113	-0.214091	8.70559e-06	-0.424938	5.09199e-20	-0.234772	1.0162e-06	0.0383123	0.431365	-0.62233	8.00779e-47	-0.492087	3.06128e-27	-0.232655	1.27809e-06
GHR	blue	0.484468	2.44239e-26	-0.484468	2.44239e-26	-0.170057	0.000436438	-0.0604835	0.213907	-0.316401	2.59421e-11	-0.531183	3.04503e-32	-0.265971	2.68253e-08	0.0253406	0.602828	-0.726992	6.72819e-71	-0.642577	9.48557e-51	-0.231374	1.46664e-06
TTPA	blue	0.220772	4.44719e-06	-0.220772	4.44719e-06	-0.292598	8.14354e-10	-0.304423	1.52821e-10	-0.312889	4.40004e-11	-0.482052	4.66886e-26	-0.053427	0.272351	0.0567356	0.243716	-0.624153	3.64588e-47	-0.0314391	0.518527	-0.623018	5.95289e-47
RPL18	blue	-0.344081	3.14922e-13	0.344081	3.14922e-13	0.104304	0.0317711	0.064435	0.185417	0.246737	2.66974e-07	0.486849	1.28345e-26	0.0667891	0.169831	-0.208123	1.55846e-05	0.845192	6.96181e-117	0.41397	5.51053e-19	0.339451	6.79551e-13
B3GALT6	blue	-0.387256	1.27744e-16	0.387256	1.27744e-16	0.143147	0.0031357	0.120358	0.0131373	0.321723	1.14987e-11	0.489191	6.78283e-27	0.182099	0.000163154	-0.0257719	0.596669	0.69455	2.50667e-62	0.383574	2.60514e-16	0.285735	2.07728e-09
PAH	blue	0.161248	0.000861201	-0.161248	0.000861201	-0.396037	2.25103e-17	-0.443408	7.5433e-22	-0.345752	2.37832e-13	-0.467754	1.94517e-24	-0.0926041	0.0567408	-0.0349364	0.473079	-0.538421	3.04901e-33	-0.170711	0.00041443	-0.639279	4.33265e-50
PGM1	blue	0.310809	5.99698e-11	-0.310809	5.99698e-11	-0.243674	3.78401e-07	-0.335481	1.30096e-12	-0.368417	4.45933e-15	-0.388377	1.02653e-16	-0.284177	2.56054e-09	-0.0410541	0.399108	-0.430353	1.52096e-20	-0.377765	7.87362e-16	-0.537384	4.25525e-33
MT-CO1	blue	0.219021	5.31405e-06	-0.219021	5.31405e-06	-0.237849	7.25431e-07	-0.0274256	0.573322	-0.142877	0.00319349	-0.346017	2.2745e-13	-0.126366	0.00919296	-0.0055423	0.909407	-0.4635	5.70716e-24	-0.3113	5.57549e-11	-0.186552	0.000111558
PPARA	blue	-0.0187634	0.700048	0.0187634	0.700048	-0.273706	1.00982e-08	-0.29325	7.44065e-10	-0.000317034	0.994807	-0.161512	0.00084429	0.181825	0.000166962	0.293254	7.43682e-10	-0.4217	1.03806e-19	-0.0833224	0.0865969	-0.414393	5.03538e-19
HMBS	blue	-0.481747	5.06435e-26	0.481747	5.06435e-26	0.0468334	0.336029	0.00014499	0.997625	0.378112	7.37552e-16	0.572595	2.64486e-38	0.329085	3.63177e-12	0.150124	0.00193717	0.65418	3.89246e-53	0.446749	3.42386e-22	0.199253	3.59188e-05
RPS28	blue	-0.341111	5.16513e-13	0.341111	5.16513e-13	0.00902792	0.852954	-0.0100914	0.835865	0.117074	0.0158708	0.344705	2.83627e-13	-0.0162798	0.738188	-0.292013	8.82884e-10	0.773148	1.76631e-85	0.358891	2.46605e-14	0.225282	2.79246e-06
HSP90AB1	blue	-0.551717	3.83656e-35	0.551717	3.83656e-35	0.198525	3.84064e-05	0.268871	1.86647e-08	0.637974	7.86306e-50	0.714979	1.38439e-67	0.644328	4.20238e-51	0.483807	2.91815e-26	0.582987	5.79027e-40	0.729124	1.66453e-71	0.325537	6.35391e-12
RORA	blue	0.137649	0.00451801	-0.137649	0.00451801	-0.212335	1.03504e-05	-0.107963	0.0262136	-0.0648476	0.182612	-0.311087	5.75465e-11	0.0868072	0.0741698	0.29668	4.60997e-10	-0.568718	1.06308e-37	-0.206266	1.8618e-05	-0.444257	6.17674e-22
EMD	blue	-0.473613	4.30989e-25	0.473613	4.30989e-25	0.127158	0.00876032	0.0801374	0.0993711	0.357118	3.36894e-14	0.524362	2.53354e-31	0.389634	8.02326e-17	0.16299	0.000754893	0.595005	5.85336e-42	0.388753	9.53563e-17	0.218443	5.63378e-06
RPS27A	blue	-0.386339	1.52692e-16	0.386339	1.52692e-16	0.180482	0.000186893	0.15042	0.00189707	0.347861	1.66493e-13	0.565932	2.85709e-37	0.198947	3.69467e-05	-0.0286291	0.556606	0.802158	1.5131e-96	0.483789	2.93171e-26	0.373863	1.63487e-15
DGUOK	blue	-0.331151	2.61366e-12	0.331151	2.61366e-12	0.38135	3.98898e-16	0.29364	7.04819e-10	0.429582	1.80912e-20	0.610481	1.17733e-44	0.173732	0.000325432	0.0592253	0.223607	0.733796	7.43521e-73	0.40008	9.94489e-18	0.480829	6.46719e-26
COL18A1	blue	0.12779	0.00842881	-0.12779	0.00842881	-0.270248	1.56882e-08	-0.0544833	0.26297	-0.0412086	0.397334	-0.283472	2.81343e-09	0.0947385	0.0512462	0.226106	2.56231e-06	-0.523316	3.49136e-31	-0.191821	7.03365e-05	-0.356721	3.61139e-14
PARK7	blue	-0.205941	1.92027e-05	0.205941	1.92027e-05	0.0352382	0.469261	-0.0789091	0.104681	-0.0228649	0.638721	0.191479	7.24991e-05	-0.00577547	0.905613	-0.158036	0.00109424	0.439067	2.07806e-21	0.221033	4.33009e-06	-0.0839901	0.084094
SUOX	blue	0.0995585	0.0404547	-0.0995585	0.0404547	-0.311014	5.81682e-11	-0.271483	1.34136e-08	-0.102286	0.0352477	-0.248934	2.07258e-07	0.0475886	0.328286	0.172034	0.000372963	-0.406933	2.42695e-18	-0.237922	7.19637e-07	-0.488819	7.50928e-27
PAPSS2	blue	0.196638	4.56312e-05	-0.196638	4.56312e-05	-0.0820846	0.0913947	-0.102643	0.0346099	-0.268378	1.98579e-08	-0.355469	4.49494e-14	-0.121136	0.0125543	0.0321585	0.508998	-0.479781	8.54332e-26	-0.153539	0.0015189	-0.24116	5.02144e-07
NDUFS4	blue	-0.345687	2.40444e-13	0.345687	2.40444e-13	-0.0899397	0.0642767	-0.077548	0.110824	0.0642802	0.186478	0.242471	4.33419e-07	0.154422	0.00142519	-0.105661	0.0296036	0.506666	4.96219e-29	0.29735	4.19515e-10	0.0447972	0.357484
C1QBP	blue	-0.191587	7.18116e-05	0.191587	7.18116e-05	0.232801	1.25809e-06	0.216942	6.55259e-06	0.272526	1.17445e-08	0.361326	1.60146e-14	0.204976	2.10454e-05	0.1121	0.0209576	0.413799	5.71489e-19	0.379682	5.47907e-16	0.228891	1.911e-06
PINK1	blue	0.18928	8.79973e-05	-0.18928	8.79973e-05	-0.0374173	0.442212	0.0486875	0.317228	-0.102278	0.0352613	-0.296839	4.50832e-10	-0.00659129	0.892356	0.270596	1.50116e-08	-0.54032	1.65194e-33	-0.273843	9.92237e-09	-0.308379	8.58366e-11
MICOS13	blue	-0.348325	1.53873e-13	0.348325	1.53873e-13	-0.0722718	0.137354	-0.0231352	0.634759	-0.0112434	0.81744	0.198655	3.79497e-05	-0.019381	0.690676	-0.3405	5.71488e-13	0.664652	2.20799e-55	0.205926	1.92307e-05	0.0932621	0.0549971
CA2	blue	0.293116	7.57994e-10	-0.293116	7.57994e-10	-0.0481645	0.32246	0.0853871	0.0790463	-0.183979	0.000139113	-0.341153	5.12928e-13	-0.166621	0.000571227	0.0422023	0.386041	-0.494849	1.42365e-27	-0.121862	0.0120304	-0.0991008	0.0413893
HINT1	blue	-0.338709	7.67783e-13	0.338709	7.67783e-13	-0.0559537	0.250286	-0.193529	6.04029e-05	0.00372214	0.939087	0.241938	4.6021e-07	0.120072	0.0133578	-0.158173	0.00108328	0.520782	7.55468e-31	0.426456	3.63704e-20	-0.030904	0.525673
RNF113A	blue	-0.475544	2.60542e-25	0.475544	2.60542e-25	0.179793	0.000197961	0.0482524	0.321577	0.310364	6.40541e-11	0.522526	4.44443e-31	0.347085	1.89887e-13	0.0499102	0.305213	0.690047	3.15511e-61	0.453021	7.58882e-23	0.208392	1.51866e-05
ABHD12	blue	-0.551157	4.63126e-35	0.551157	4.63126e-35	0.22731	2.25825e-06	0.222912	3.57051e-06	0.45588	3.77993e-23	0.650946	1.84556e-52	0.328252	4.14438e-12	0.127468	0.00859637	0.733618	8.38542e-73	0.466636	2.58472e-24	0.512164	9.95245e-30
SNRPN	blue	-0.20413	2.27972e-05	0.20413	2.27972e-05	0.222692	3.65244e-06	0.193733	5.93099e-05	0.332188	2.21354e-12	0.417376	2.65527e-19	0.154274	0.00144048	0.0390658	0.422353	0.514369	5.18175e-30	0.353454	6.3804e-14	0.408373	1.79711e-18
SDHAF2	blue	-0.306226	1.17612e-10	0.306226	1.17612e-10	0.145205	0.00272633	0.0215229	0.658543	0.0919556	0.058504	0.374762	1.38301e-15	-0.0345312	0.478229	-0.35288	7.04612e-14	0.799217	2.41979e-95	0.346735	2.01462e-13	0.31918	1.69976e-11
PSENEN	blue	-0.305001	1.40547e-10	0.305001	1.40547e-10	0.183859	0.000140543	0.0832926	0.08671	0.0882919	0.0693362	0.364862	8.4985e-15	-0.0682439	0.160702	-0.334986	1.40963e-12	0.755619	1.46858e-79	0.301199	2.4299e-10	0.336368	1.12617e-12
AGL	blue	0.378188	7.2703e-16	-0.378188	7.2703e-16	-0.149658	0.00200178	-0.156523	0.00122309	-0.178493	0.000220534	-0.360389	1.89143e-14	-0.150639	0.00186799	0.19202	6.91033e-05	-0.615849	1.25978e-45	-0.445318	4.80768e-22	-0.354042	5.76183e-14
CFHR5	blue	0.101819	0.036096	-0.101819	0.036096	-0.223695	3.29292e-06	-0.305773	1.25631e-10	-0.328024	4.29614e-12	-0.380185	4.98045e-16	-0.0423982	0.383838	-0.075265	0.121761	-0.418756	1.97038e-19	-0.236417	8.4917e-07	-0.46128	9.94685e-24
HSPA1B	blue	-0.245115	3.21327e-07	0.245115	3.21327e-07	0.138036	0.00440529	0.0994856	0.0406022	0.238132	7.03094e-07	0.354639	5.19413e-14	0.202205	2.73155e-05	0.115701	0.0171529	0.383039	2.88696e-16	0.345706	2.39687e-13	0.109424	0.024241
SEPSECS	blue	0.157043	0.00117728	-0.157043	0.00117728	-0.323822	8.304e-12	-0.220384	4.62688e-06	-0.10853	0.0254325	-0.340626	5.59714e-13	0.0662555	0.173276	0.250277	1.77344e-07	-0.583141	5.46575e-40	-0.293611	7.07741e-10	-0.412124	8.15862e-19
HDAC6	blue	0.0972663	0.0453202	-0.0972663	0.0453202	-0.247147	2.54695e-07	-0.241831	4.65793e-07	-0.0430901	0.376118	-0.178013	0.000229452	0.044305	0.362796	0.231882	1.38889e-06	-0.364971	8.33362e-15	-0.208985	1.43427e-05	-0.482522	4.11703e-26
ALAD	blue	0.0966883	0.0466216	-0.0966883	0.0466216	-0.387723	1.16625e-16	-0.245109	3.21532e-07	-0.109665	0.0239278	-0.318919	1.76895e-11	0.104908	0.0307903	0.225368	2.76766e-06	-0.528662	6.70043e-32	-0.237011	7.95532e-07	-0.587024	1.26389e-40
YWHAE	blue	-0.138079	0.00439284	0.138079	0.00439284	0.265186	2.95701e-08	0.352696	7.27453e-14	0.408102	1.90194e-18	0.455221	4.44134e-23	0.256977	8.03946e-08	0.218979	5.33658e-06	0.441934	1.0659e-21	0.232618	1.28313e-06	0.360868	1.73725e-14
SLC16A2	blue	0.257324	7.71216e-08	-0.257324	7.71216e-08	-0.182128	0.000162759	-0.247371	2.48217e-07	-0.337269	9.72109e-13	-0.458468	1.99956e-23	-0.232813	1.25647e-06	-0.036211	0.457074	-0.553449	2.13877e-35	-0.292497	8.25801e-10	-0.539329	2.27551e-33
MT-CYB	blue	0.264434	3.24544e-08	-0.264434	3.24544e-08	-0.282306	3.28575e-09	-0.143195	0.00312556	-0.270051	1.60832e-08	-0.436101	4.11824e-21	-0.218713	5.48238e-06	-0.0981725	0.0433407	-0.485331	1.9357e-26	-0.285184	2.2371e-09	-0.383149	2.82661e-16
AIMP1	blue	-0.46756	2.0436e-24	0.46756	2.0436e-24	0.168772	0.000482963	0.146941	0.00241943	0.511204	1.32035e-29	0.582767	6.28698e-40	0.485053	2.08653e-26	0.363693	1.04884e-14	0.53657	5.52238e-33	0.584325	3.50472e-40	0.128045	0.00829815
SCP2	blue	0.315511	2.96812e-11	-0.315511	2.96812e-11	-0.293756	6.93552e-10	-0.242537	4.30226e-07	-0.279819	4.56395e-09	-0.473153	4.85651e-25	-0.114134	0.0187277	0.158315	0.00107192	-0.728427	2.63081e-71	-0.428473	2.31961e-20	-0.536621	5.43263e-33
PPP2R1A	blue	-0.48559	1.80504e-26	0.48559	1.80504e-26	0.316536	2.54178e-11	0.413537	6.04349e-19	0.590822	2.96078e-41	0.732601	1.65738e-72	0.415877	3.66521e-19	0.206037	1.90283e-05	0.815268	3.58013e-102	0.546924	1.90029e-34	0.578895	2.65082e-39
BCAP31	blue	-0.521901	5.37751e-31	0.521901	5.37751e-31	0.0674323	0.165748	0.0303855	0.532646	0.280944	3.93529e-09	0.466827	2.46292e-24	0.34372	3.34545e-13	0.0169011	0.728582	0.685615	3.64886e-60	0.587987	8.76439e-41	0.0956976	0.0489258
ABCC6	blue	0.0865092	0.0751723	-0.0865092	0.0751723	-0.427617	2.8083e-20	-0.45351	6.73927e-23	-0.348745	1.43248e-13	-0.440982	1.33113e-21	-0.15698	0.00118276	-0.0709992	0.14443	-0.476526	2.01483e-25	-0.292571	8.1734e-10	-0.564904	4.1041e-37
SLC2A2	blue	0.217861	5.97463e-06	-0.217861	5.97463e-06	-0.395452	2.53093e-17	-0.437795	2.78879e-21	-0.358584	2.60321e-14	-0.495415	1.21587e-27	-0.141078	0.00360306	-0.0542214	0.265274	-0.553832	1.87821e-35	-0.297367	4.18523e-10	-0.623877	4.10754e-47
GPX4	blue	-0.310587	6.19689e-11	0.310587	6.19689e-11	-0.118844	0.0143407	-0.165727	0.000612144	-0.0468746	0.335604	0.166073	0.000596002	-0.0253875	0.602157	-0.292459	8.30186e-10	0.563065	7.82268e-37	0.188554	9.37591e-05	-0.0154645	0.750854
ACADM	blue	0.290398	1.10244e-09	-0.290398	1.10244e-09	-0.180731	0.000183032	-0.15245	0.00164227	-0.171949	0.000375506	-0.370778	2.89332e-15	-0.0434228	0.372441	0.266151	2.62324e-08	-0.676329	5.36388e-58	-0.351133	9.52196e-14	-0.43558	4.64098e-21
ETFDH	blue	0.453565	6.64996e-23	-0.453565	6.64996e-23	-0.197064	4.38981e-05	-0.17968	0.000199833	-0.428725	2.19237e-20	-0.623276	5.32646e-47	-0.296691	4.60294e-10	-0.0234372	0.630344	-0.774465	6.03491e-86	-0.535543	7.66591e-33	-0.475206	2.84589e-25
APRT	blue	-0.346124	2.23382e-13	0.346124	2.23382e-13	0.0711426	0.143619	0.0238958	0.623665	0.0239519	0.622851	0.251985	1.45269e-07	-0.0532887	0.273596	-0.239552	6.00757e-07	0.624886	2.65297e-47	0.382733	3.0616e-16	0.105067	0.0305361
KISS1	blue	-0.302918	1.89886e-10	0.302918	1.89886e-10	-0.121964	0.0119581	-0.135835	0.00508249	0.0851829	0.0797686	0.241381	4.89863e-07	0.147972	0.00225227	-0.11036	0.0230449	0.425383	4.61479e-20	0.217496	6.19817e-06	0.14496	0.00277241
PSMA7	blue	-0.431343	1.2168e-20	0.431343	1.2168e-20	0.194396	5.58849e-05	0.133629	0.00585435	0.254243	1.1133e-07	0.509376	2.25606e-29	0.20457	2.18705e-05	0.0420083	0.38823	0.666404	9.1064e-56	0.412924	6.88467e-19	0.241366	4.90683e-07
SLC2A10	blue	0.0459493	0.345242	-0.0459493	0.345242	-0.0334388	0.492268	0.0500822	0.303547	0.0242784	0.618117	-0.14732	0.00235672	0.152276	0.00166279	0.21474	8.1631e-06	-0.418544	2.06273e-19	-0.202523	2.65146e-05	-0.0224693	0.644537
SLC25A15	blue	0.134469	0.00554877	-0.134469	0.00554877	-0.33435	1.56272e-12	-0.271584	1.32429e-08	-0.307734	9.43562e-11	-0.445401	4.71386e-22	-0.125205	0.00986069	-0.011784	0.808827	-0.553904	1.83289e-35	-0.382085	3.46653e-16	-0.393945	3.42037e-17
SLC1A1	blue	0.274648	8.94568e-09	-0.274648	8.94568e-09	-0.0731769	0.132485	0.107149	0.0273718	-0.228788	1.93193e-06	-0.392931	4.18487e-17	-0.169071	0.00047173	0.0386531	0.427275	-0.532516	2.00195e-32	-0.337316	9.64689e-13	-0.125382	0.00975609
AARS2	blue	-0.572833	2.42744e-38	0.572833	2.42744e-38	0.071635	0.140861	0.133016	0.00608648	0.661398	1.12623e-54	0.692695	7.15426e-62	0.670768	9.75847e-57	0.505103	7.79588e-29	0.536446	5.74622e-33	0.488728	7.69782e-27	0.274717	8.86733e-09
GCH1	blue	0.3473	1.83105e-13	-0.3473	1.83105e-13	0.0705678	0.146891	-0.0539019	0.268105	-0.314861	3.27321e-11	-0.401387	7.61784e-18	-0.339473	6.77107e-13	-0.112083	0.0209777	-0.492758	2.54338e-27	-0.378742	6.54804e-16	-0.0522213	0.283334
PPIA	blue	-0.584417	3.38522e-40	0.584417	3.38522e-40	0.183703	0.000142421	0.176958	0.00025029	0.465533	3.41847e-24	0.699746	1.27081e-63	0.370506	3.04148e-15	0.134667	0.00547903	0.824272	2.65221e-106	0.633156	6.92379e-49	0.429483	1.84955e-20
PHYH	blue	0.20174	2.85271e-05	-0.20174	2.85271e-05	-0.334177	1.60701e-12	-0.294986	5.84394e-10	-0.324855	7.06871e-12	-0.385813	1.69077e-16	-0.142723	0.0032268	-0.137085	0.00468718	-0.402421	6.16494e-18	-0.339527	6.71098e-13	-0.291626	9.31257e-10
CHD4	blue	-0.380003	5.15523e-16	0.380003	5.15523e-16	0.266603	2.47967e-08	0.177284	0.000243666	0.299298	3.18557e-10	0.551549	4.05973e-35	0.12378	0.0107388	-0.147518	0.00232448	0.820176	2.14537e-104	0.349746	1.20761e-13	0.429739	1.74628e-20
NR1H2	blue	-0.418691	1.99819e-19	0.418691	1.99819e-19	0.180436	0.000187613	0.283524	2.79387e-09	0.456938	2.9153e-23	0.537706	3.83684e-33	0.401009	8.22944e-18	0.235943	8.94348e-07	0.591312	2.4513e-41	0.340955	5.30101e-13	0.300028	2.87133e-10
TSPO	blue	-0.195552	5.03525e-05	0.195552	5.03525e-05	0.356662	3.64926e-14	0.42547	4.52716e-20	0.279183	4.96204e-09	0.36744	5.32893e-15	0.158922	0.00102475	0.0419064	0.389384	0.479533	9.12137e-26	0.410711	1.09969e-18	0.377849	7.75071e-16
DNAJB2	blue	-0.49637	9.30999e-28	0.49637	9.30999e-28	0.0971782	0.0455164	0.136581	0.00484316	0.40093	8.36432e-18	0.53056	3.70274e-32	0.326677	5.31261e-12	0.055978	0.250079	0.729019	1.78335e-71	0.523145	3.67885e-31	0.318089	2.00778e-11
WDR45	blue	-0.430645	1.42419e-20	0.430645	1.42419e-20	0.0716054	0.141026	-0.0365623	0.452717	0.073151	0.132622	0.307313	1.00347e-10	0.0723113	0.137138	-0.223566	3.3374e-06	0.668003	4.03473e-56	0.285617	2.11055e-09	0.125533	0.00966745
POLR1C	blue	-0.438322	2.46902e-21	0.438322	2.46902e-21	0.0910663	0.0609955	0.0947014	0.0513377	0.386596	1.45245e-16	0.560097	2.19714e-36	0.309831	6.93082e-11	0.0726733	0.135177	0.751328	3.4693e-78	0.539145	2.41495e-33	0.23781	7.28572e-07
KRT18	blue	-0.102549	0.0347762	0.102549	0.0347762	0.124258	0.0104371	0.138607	0.0042433	0.0557717	0.251832	0.208161	1.55282e-05	-0.107464	0.0269192	-0.250584	1.71111e-07	0.510583	1.58448e-29	0.257284	7.74943e-08	0.383683	2.55118e-16
IGBP1	blue	-0.472772	5.36042e-25	0.472772	5.36042e-25	0.255259	9.8688e-08	0.331073	2.64621e-12	0.560244	2.08788e-36	0.646062	1.86686e-51	0.49294	2.4186e-27	0.357118	3.36859e-14	0.642347	1.05531e-50	0.463995	5.03883e-24	0.325439	6.45169e-12
SLC38A2	blue	0.354083	5.72079e-14	-0.354083	5.72079e-14	0.0446594	0.358966	0.0190187	0.696169	-0.138627	0.00423789	-0.296936	4.44735e-10	-0.148156	0.0022236	0.14955	0.00201709	-0.480519	7.02362e-26	-0.15493	0.00137364	-0.295784	5.22726e-10
CFL1	blue	-0.512574	8.81899e-30	0.512574	8.81899e-30	0.483613	3.07357e-26	0.414124	5.33248e-19	0.492213	2.95724e-27	0.710403	2.28413e-66	0.314994	3.20864e-11	0.124592	0.0102304	0.809063	1.86584e-99	0.57926	2.31619e-39	0.590832	2.94839e-41
ATIC	blue	-0.476431	2.06553e-25	0.476431	2.06553e-25	0.255622	9.45137e-08	0.232001	1.37126e-06	0.575304	9.89568e-39	0.753488	7.12082e-79	0.473151	4.85791e-25	0.286405	1.89806e-09	0.761521	1.70233e-81	0.638373	6.55564e-50	0.440223	1.58859e-21
ENO1	blue	-0.297418	4.15516e-10	0.297418	4.15516e-10	0.306462	1.13629e-10	0.183763	0.000141692	0.377557	8.18899e-16	0.572124	3.1355e-38	0.269933	1.63256e-08	0.238827	6.51082e-07	0.518119	1.68938e-30	0.434961	5.34646e-21	0.366838	5.94512e-15
ALG3	blue	-0.576997	5.32857e-39	0.576997	5.32857e-39	0.104757	0.0310324	0.0163885	0.736504	0.362184	1.37414e-14	0.612314	5.51599e-45	0.379808	5.34943e-16	0.0626745	0.197745	0.760401	4.00627e-81	0.57782	3.93814e-39	0.323322	8.9759e-12
HSPA1A	blue	-0.332463	2.11787e-12	0.332463	2.11787e-12	-0.00173257	0.971625	-0.0612071	0.208468	0.156784	0.00119993	0.316898	2.4062e-11	0.209452	1.37089e-05	-0.00549667	0.910149	0.468677	1.53709e-24	0.403469	4.97135e-18	-0.0043967	0.928075
GTF3A	blue	-0.234335	1.06568e-06	0.234335	1.06568e-06	0.120624	0.0129351	-0.101403	0.0368666	0.0178826	0.713495	0.270094	1.59965e-08	-0.0798354	0.100656	-0.198882	3.71687e-05	0.499759	3.58594e-28	0.301382	2.36695e-10	0.111004	0.0222525
PFN1	blue	-0.228752	1.93935e-06	0.228752	1.93935e-06	0.461141	1.02994e-23	0.321975	1.10586e-11	0.245647	3.02423e-07	0.462006	8.29937e-24	0.0426021	0.381553	-0.153437	0.00153003	0.711005	1.58515e-66	0.338883	7.46109e-13	0.520778	7.56393e-31
B9D1	blue	-0.386213	1.56451e-16	0.386213	1.56451e-16	0.0797329	0.101096	0.0018535	0.969645	0.230701	1.57625e-06	0.427508	2.87773e-20	0.121351	0.0123969	-0.0507119	0.2975	0.595289	5.23807e-42	0.443437	7.49103e-22	0.298371	3.63231e-10
ABAT	blue	0.336442	1.11269e-12	-0.336442	1.11269e-12	-0.368058	4.76157e-15	-0.369939	3.37577e-15	-0.447409	2.92586e-22	-0.616263	1.05866e-45	-0.225206	2.81471e-06	-0.0383942	0.430379	-0.740769	6.35076e-75	-0.444388	5.98892e-22	-0.597968	1.83004e-42
MSX1	blue	-0.325387	6.50489e-12	0.325387	6.50489e-12	0.275396	8.12342e-09	0.391786	5.25031e-17	0.301426	2.35227e-10	0.397332	1.73473e-17	0.164902	0.00065231	0.0800685	0.0996632	0.451945	9.85039e-23	0.229315	1.82691e-06	0.329133	3.60418e-12
IMPDH2	blue	-0.483776	2.94258e-26	0.483776	2.94258e-26	0.119916	0.0134789	0.110429	0.0229587	0.423983	6.28777e-20	0.633832	5.11542e-49	0.307471	9.80577e-11	0.0809061	0.0961587	0.802922	7.30738e-97	0.59336	1.11032e-41	0.325495	6.39579e-12
NAA10	blue	-0.46876	1.50476e-24	0.46876	1.50476e-24	0.119051	0.014171	0.021405	0.660296	0.164746	0.000660149	0.445581	4.51751e-22	0.102246	0.035319	-0.263401	3.68604e-08	0.827603	6.85123e-108	0.433824	6.93032e-21	0.305838	1.24449e-10
PQBP1	blue	-0.476885	1.83359e-25	0.476885	1.83359e-25	0.120963	0.0126817	0.0370807	0.446331	0.30218	2.11117e-10	0.579275	2.30353e-39	0.233342	1.18666e-06	-0.103812	0.0325916	0.852792	4.00853e-121	0.437937	2.69883e-21	0.358207	2.78193e-14
ABCC9	blue	0.313504	4.01342e-11	-0.313504	4.01342e-11	-0.22193	3.95026e-06	-0.195897	4.88041e-05	-0.272154	1.23155e-08	-0.446851	3.34153e-22	-0.143856	0.00298889	0.105113	0.0304634	-0.624016	3.86888e-47	-0.420916	1.23185e-19	-0.537199	4.51444e-33
EIF2B4	blue	-0.526395	1.3539e-31	0.526395	1.3539e-31	0.0545252	0.262603	-0.0312314	0.521294	0.416577	3.15326e-19	0.632505	9.26429e-49	0.37098	2.78753e-15	0.146349	0.00252034	0.770083	2.0886e-84	0.53668	5.33034e-33	0.103178	0.0336733
NDUFV1	blue	-0.248752	2.11672e-07	0.248752	2.11672e-07	-0.0819477	0.0919382	-0.029596	0.543351	-0.0314414	0.518496	0.102086	0.0356089	-0.0351258	0.47068	-0.22282	3.60456e-06	0.396576	2.01992e-17	0.140808	0.00366849	0.0334465	0.492168
MAP3K5	blue	0.0920857	0.0581468	-0.0920857	0.0581468	0.241065	5.07526e-07	0.259034	6.27735e-08	0.0291031	0.550089	-0.0853733	0.0790952	0.0128463	0.791972	0.228653	1.95973e-06	-0.379199	6.00517e-16	-0.325551	6.34022e-12	0.17544	0.000283357
DHTKD1	blue	0.224044	3.17609e-06	-0.224044	3.17609e-06	-0.425475	4.522e-20	-0.335826	1.22999e-12	-0.241717	4.71787e-07	-0.439663	1.80972e-21	0.0327939	0.500658	0.164563	0.000669507	-0.661696	9.70872e-55	-0.302209	2.10263e-10	-0.554426	1.53558e-35
MPDU1	blue	0.0548567	0.259708	-0.0548567	0.259708	0.0618643	0.203615	-0.0690688	0.155692	-0.207431	1.66546e-05	-0.0476243	0.327924	-0.26498	3.03354e-08	-0.449581	1.7408e-22	0.349253	1.31354e-13	0.0423744	0.384105	0.0609084	0.210701
PTRH2	blue	-0.441245	1.25202e-21	0.441245	1.25202e-21	0.0704508	0.147564	0.0214504	0.659621	0.267957	2.09339e-08	0.523582	3.21745e-31	0.214831	8.09005e-06	-0.0502455	0.301971	0.740245	9.13486e-75	0.503573	1.20986e-28	0.30228	2.0811e-10
RHOG	blue	-0.382225	3.37452e-16	0.382225	3.37452e-16	0.635566	2.34392e-49	0.457595	2.48008e-23	0.490791	4.37441e-27	0.675232	9.55299e-58	0.318003	2.03429e-11	0.145911	0.00259745	0.741701	3.32228e-75	0.452028	9.65495e-23	0.561566	1.31953e-36
MCCC2	blue	0.0923245	0.0574957	-0.0923245	0.0574957	-0.240212	5.58256e-07	-0.0933672	0.0547227	-0.0318564	0.512988	-0.260697	5.13116e-08	0.119357	0.0139223	0.306498	1.13045e-10	-0.522684	4.23473e-31	-0.111312	0.0218815	-0.357179	3.33312e-14
NAMPT	blue	0.260028	5.56556e-08	-0.260028	5.56556e-08	0.0977145	0.0443319	0.0888727	0.067517	-0.176907	0.000251323	-0.283619	2.75863e-09	-0.143191	0.00312648	0.0990263	0.041543	-0.47925	9.83263e-26	-0.215398	7.64611e-06	-0.00961709	0.843477
RNF125	blue	0.430193	1.57681e-20	-0.430193	1.57681e-20	-0.0714974	0.141628	-0.05652	0.245516	-0.282012	3.41626e-09	-0.505734	6.49814e-29	-0.234364	1.0623e-06	0.0610434	0.20969	-0.683232	1.33658e-59	-0.446436	3.68807e-22	-0.325202	6.69544e-12
CSTB	blue	-0.45586	3.79796e-23	0.45586	3.79796e-23	0.231851	1.39352e-06	0.137363	0.00460309	0.357575	3.10905e-14	0.542221	8.90739e-34	0.29454	6.21949e-10	0.0651201	0.180777	0.632541	9.11702e-49	0.454875	4.83291e-23	0.409018	1.56996e-18
MAOB	blue	0.165022	0.000646311	-0.165022	0.000646311	-0.321623	1.1677e-11	-0.235276	9.61929e-07	-0.250241	1.78088e-07	-0.366041	6.86906e-15	-0.0492824	0.311344	0.00516481	0.915553	-0.408798	1.64395e-18	-0.216467	6.87229e-06	-0.447916	2.59315e-22
COX6A1	blue	-0.321724	1.14959e-11	0.321724	1.14959e-11	-0.0472316	0.331933	-0.125058	0.00994826	-0.0352761	0.468783	0.246071	2.88117e-07	-0.0908548	0.0616006	-0.38858	9.86452e-17	0.659019	3.65952e-54	0.249253	1.99741e-07	0.176059	0.000269397
BSG	blue	-0.529405	5.31543e-32	0.529405	5.31543e-32	0.240953	5.13888e-07	0.314109	3.66527e-11	0.523429	3.37238e-31	0.642818	8.48241e-51	0.389324	8.52735e-17	0.175525	0.000281413	0.697716	4.10642e-63	0.470914	8.66067e-25	0.535481	7.81877e-33
ATF4	blue	-0.279179	4.96422e-09	0.279179	4.96422e-09	0.24308	4.04673e-07	0.261491	4.65822e-08	0.446822	3.36476e-22	0.560852	1.69133e-36	0.277427	6.24206e-09	0.112457	0.0205506	0.60782	3.50842e-44	0.472514	5.73015e-25	0.531361	2.87955e-32
MT-ND4	blue	0.277423	6.2454e-09	-0.277423	6.2454e-09	-0.220222	4.70378e-06	-0.0543683	0.26398	-0.169248	0.000465226	-0.36023	1.94578e-14	-0.140505	0.00374326	-0.00704053	0.885068	-0.489441	6.33429e-27	-0.283677	2.73733e-09	-0.248527	2.17255e-07
PSMC3	blue	-0.481184	5.88471e-26	0.481184	5.88471e-26	0.0726162	0.135485	-0.0168986	0.728621	0.230874	1.54729e-06	0.498756	4.76075e-28	0.225597	2.70226e-06	-0.0453395	0.351688	0.704879	6.26813e-65	0.39271	4.37212e-17	0.222745	3.63251e-06
PROS1	blue	0.279878	4.52889e-09	-0.279878	4.52889e-09	-0.146945	0.00241866	-0.230763	1.56589e-06	-0.29929	3.18908e-10	-0.399457	1.12864e-17	-0.159505	0.000981265	0.0502806	0.301633	-0.554077	1.72868e-35	-0.209412	1.37625e-05	-0.422078	9.55554e-20
AP1S1	blue	-0.541341	1.18627e-33	0.541341	1.18627e-33	0.053678	0.270101	0.0600411	0.217283	0.341973	4.47726e-13	0.50035	3.033e-28	0.349995	1.15733e-13	0.126619	0.00905281	0.618092	4.89085e-46	0.452656	8.29152e-23	0.203714	2.37086e-05
NTHL1	blue	-0.0936842	0.0539021	0.0936842	0.0539021	-0.152026	0.00169275	-0.241631	4.76349e-07	-0.25823	6.91623e-08	-0.0450221	0.355073	-0.204795	2.14101e-05	-0.369932	3.37968e-15	0.33211	2.24135e-12	0.046741	0.336985	-0.207676	1.62677e-05
SSR4	blue	-0.332432	2.12857e-12	0.332432	2.12857e-12	0.141681	0.00346087	0.0407514	0.402596	0.148919	0.00210825	0.349451	1.27008e-13	0.137995	0.00441716	-0.174088	0.000316208	0.626217	1.48619e-47	0.189209	8.85463e-05	0.295969	5.09387e-10
KAT2B	blue	0.0911304	0.0608129	-0.0911304	0.0608129	-0.124269	0.0104298	-0.0641102	0.187648	0.0224827	0.644341	-0.185181	0.000125532	0.233014	1.22947e-06	0.441592	1.15454e-21	-0.534445	1.0869e-32	-0.12798	0.00833133	-0.469283	1.31633e-24
LONP1	blue	-0.345012	2.69391e-13	0.345012	2.69391e-13	0.0827954	0.0886143	0.0791211	0.103749	0.280482	4.18271e-09	0.38236	3.28825e-16	0.248739	2.12003e-07	0.128642	0.0079993	0.422271	9.16036e-20	0.352672	7.30433e-14	0.210998	1.17962e-05
MDH2	blue	-0.35594	4.14068e-14	0.35594	4.14068e-14	-0.0330324	0.497545	-0.0241261	0.620323	0.0251181	0.606016	0.172174	0.000368815	0.0942302	0.0525126	-0.0734364	0.131114	0.399089	1.21635e-17	0.352737	7.22344e-14	-0.0139513	0.774541
ACOX1	blue	0.211688	1.10274e-05	-0.211688	1.10274e-05	-0.381655	3.7633e-16	-0.325356	6.53673e-12	-0.330488	2.90548e-12	-0.455712	3.93859e-23	-0.194096	5.741e-05	0.0261197	0.591723	-0.554956	1.28264e-35	-0.369585	3.60176e-15	-0.511065	1.3753e-29
AXIN1	blue	-0.340257	5.94986e-13	0.340257	5.94986e-13	0.275041	8.50454e-09	0.381441	3.9201e-16	0.593592	1.01442e-41	0.61191	6.52196e-45	0.490652	4.54494e-27	0.440973	1.3342e-21	0.41932	1.7437e-19	0.400074	9.95678e-18	0.460261	1.28189e-23
CSNK2B	blue	-0.391238	5.85078e-17	0.391238	5.85078e-17	0.0448432	0.35699	-0.0732762	0.131959	0.165445	0.000625596	0.428989	2.06636e-20	0.0820216	0.0916448	-0.21551	7.56138e-06	0.783842	2.32908e-89	0.389651	7.99737e-17	0.214116	8.68417e-06
NAT2	blue	0.555073	1.23229e-35	-0.555073	1.23229e-35	-0.155292	0.00133797	-0.186215	0.000114851	-0.543482	5.89973e-34	-0.66095	1.40765e-54	-0.489697	5.90598e-27	-0.230722	1.57268e-06	-0.654668	3.07395e-53	-0.51119	1.32593e-29	-0.520512	8.20008e-31
BANF1	blue	-0.555975	9.06298e-36	0.555975	9.06298e-36	0.212256	1.04313e-05	0.141698	0.00345692	0.414265	5.17441e-19	0.657503	7.71193e-54	0.30033	2.75077e-10	0.0191164	0.694685	0.85349	1.59094e-121	0.616532	9.45232e-46	0.407732	2.05441e-18
RPS20	blue	-0.375133	1.29039e-15	0.375133	1.29039e-15	0.0894319	0.0658023	-0.00437329	0.928457	0.129641	0.00752013	0.383614	2.58524e-16	0.0241389	0.620137	-0.263727	3.54118e-08	0.75747	3.67883e-80	0.620285	1.92381e-46	0.224079	3.16477e-06
CD63	blue	-0.418214	2.21567e-19	0.418214	2.21567e-19	0.407038	2.37429e-18	0.408067	1.91591e-18	0.471164	8.12069e-25	0.635091	2.9035e-49	0.282871	3.04799e-09	0.121226	0.0124882	0.728736	2.14831e-71	0.44823	2.40569e-22	0.560916	1.65428e-36
TARBP2	blue	-0.384861	2.03265e-16	0.384861	2.03265e-16	0.198409	3.88183e-05	0.164617	0.000666715	0.501089	2.45897e-28	0.649804	3.18264e-52	0.253178	1.26253e-07	0.173168	0.000340563	0.70084	6.72778e-64	0.330716	2.80179e-12	0.412225	7.98463e-19
B9D2	blue	-0.200633	3.16186e-05	0.200633	3.16186e-05	0.350456	1.06943e-13	0.438173	2.55527e-21	0.366953	5.82164e-15	0.486783	1.3067e-26	0.136613	0.00483325	0.0734632	0.130973	0.609765	1.58056e-44	0.235886	8.99975e-07	0.470748	9.03844e-25
NFKBIB	blue	-0.316743	2.46339e-11	0.316743	2.46339e-11	0.20825	1.53946e-05	0.118996	0.0142158	0.180848	0.000181249	0.366496	6.32559e-15	0.0986123	0.0424068	-0.0862981	0.0758891	0.560894	1.66691e-36	0.255517	9.57017e-08	0.31621	2.67054e-11
VARS1	blue	-0.528802	6.41447e-32	0.528802	6.41447e-32	0.132456	0.0063062	0.183958	0.000139358	0.527941	8.38521e-32	0.636633	1.44642e-49	0.524799	2.21471e-31	0.338081	8.51098e-13	0.6272	9.67108e-48	0.633505	5.92256e-49	0.287405	1.65776e-09
ATP5PO	blue	-0.264525	3.20926e-08	0.264525	3.20926e-08	-0.00655092	0.893011	-0.0471512	0.332757	-0.022971	0.637165	0.220619	4.51742e-06	-0.136739	0.00479364	-0.40144	7.536e-18	0.642812	8.50703e-51	0.127236	0.00871876	0.232322	1.32472e-06
SLC25A1	blue	-0.283528	2.79254e-09	0.283528	2.79254e-09	-0.242273	4.43207e-07	-0.282017	3.41402e-09	0.0291791	0.549048	0.194847	5.36596e-05	0.101008	0.0376123	-0.186526	0.000111805	0.4363	3.93391e-21	0.242532	4.30475e-07	-0.107219	0.0272702
MT-ND6	blue	0.278235	5.61722e-09	-0.278235	5.61722e-09	-0.216168	7.08057e-06	-0.171693	0.000383254	-0.392172	4.86434e-17	-0.505753	6.46151e-29	-0.334712	1.47358e-12	-0.225773	2.65316e-06	-0.483105	3.52227e-26	-0.390453	6.83065e-17	-0.339047	7.26259e-13
MT-ND5	blue	0.250423	1.74361e-07	-0.250423	1.74361e-07	-0.218441	5.63499e-06	-0.052498	0.280787	-0.124066	0.0105576	-0.364423	9.19743e-15	-0.0683535	0.160029	0.146754	0.00245085	-0.608492	2.66518e-44	-0.30168	2.26805e-10	-0.284966	2.30342e-09
RPL10	blue	-0.398856	1.27493e-17	0.398856	1.27493e-17	0.100255	0.0390673	0.0836428	0.0853886	0.272198	1.22457e-08	0.457907	2.29652e-23	0.200996	3.05727e-05	-0.0500588	0.303773	0.720551	4.22829e-69	0.431339	1.21778e-20	0.253615	1.19917e-07
SRF	blue	-0.227329	2.25379e-06	0.227329	2.25379e-06	0.307239	1.01451e-10	0.347619	1.73448e-13	0.580835	1.29228e-39	0.585075	2.64208e-40	0.494471	1.58124e-27	0.432831	8.6872e-21	0.420848	1.2505e-19	0.405321	3.39207e-18	0.350267	1.1046e-13
SLC25A20	blue	0.215191	7.80549e-06	-0.215191	7.80549e-06	-0.235241	9.65594e-07	-0.337939	8.71215e-13	-0.328106	4.24071e-12	-0.389995	7.47442e-17	-0.212603	1.00812e-05	-0.131016	0.00690328	-0.426577	3.54061e-20	-0.353098	6.78605e-14	-0.398384	1.40277e-17
TRIM28	blue	-0.489146	6.8677e-27	0.489146	6.8677e-27	0.296857	4.49699e-10	0.303033	1.86757e-10	0.658981	3.72912e-54	0.826315	2.84249e-107	0.485659	1.77142e-26	0.309386	7.40043e-11	0.799828	1.36587e-95	0.60503	1.08998e-43	0.522871	3.99967e-31
CFL2	blue	0.240598	5.34712e-07	-0.240598	5.34712e-07	-0.207603	1.63834e-05	-0.303794	1.67351e-10	-0.244187	3.5705e-07	-0.329236	3.54602e-12	-0.117263	0.0157002	0.095004	0.0505949	-0.467968	1.84188e-24	-0.253257	1.25085e-07	-0.570985	4.72474e-38
GFER	blue	-0.419959	1.51756e-19	0.419959	1.51756e-19	0.0897892	0.0647257	0.0586075	0.228484	0.303656	1.70731e-10	0.519431	1.13749e-30	0.206253	1.86396e-05	-0.0365748	0.452563	0.728515	2.48421e-71	0.419093	1.83136e-19	0.321238	1.2392e-11
SNRPB	blue	-0.526672	1.24286e-31	0.526672	1.24286e-31	0.257714	7.35911e-08	0.167445	0.000535785	0.525268	1.91704e-31	0.786201	3.03036e-90	0.406237	2.80513e-18	0.12814	0.00824959	0.888027	1.74201e-144	0.587636	1.00162e-40	0.475995	2.31569e-25
ATAD3A	blue	-0.314156	3.63932e-11	0.314156	3.63932e-11	0.189591	8.56294e-05	0.0350537	0.471592	0.260525	5.24005e-08	0.502793	1.51246e-28	0.149634	0.0020052	0.035711	0.463315	0.607251	4.42475e-44	0.344057	3.16193e-13	0.273933	9.80812e-09
SAR1B	blue	-0.00674047	0.889935	0.00674047	0.889935	-0.289341	1.27406e-09	-0.277409	6.25651e-09	-0.171944	0.000375662	-0.284104	2.58563e-09	0.104222	0.031907	0.156619	0.00121454	-0.458594	1.93791e-23	-0.132437	0.0063134	-0.416159	3.44967e-19
GMPPA	blue	-0.517658	1.94026e-30	0.517658	1.94026e-30	0.154384	0.00142904	0.0212189	0.663067	0.338928	7.40705e-13	0.567809	1.46953e-37	0.312891	4.39841e-11	0.00849695	0.861512	0.744506	4.63989e-76	0.404899	3.70107e-18	0.335377	1.32306e-12
DPM2	blue	-0.471933	6.65965e-25	0.471933	6.65965e-25	0.210796	1.20317e-05	0.140995	0.00362304	0.391386	5.68216e-17	0.654889	2.76022e-53	0.248519	2.17455e-07	-0.0174357	0.720351	0.85756	6.58305e-124	0.533845	1.3149e-32	0.45278	8.0468e-23
PEX16	blue	-0.326304	5.63379e-12	0.326304	5.63379e-12	-0.103789	0.0326297	-0.162601	0.000777543	0.0261301	0.591574	0.234148	1.08755e-06	0.0853989	0.0790047	-0.188725	9.23752e-05	0.541591	1.0935e-33	0.157267	0.00115806	0.0218447	0.653767
DPM3	blue	-0.3193	1.6686e-11	0.3193	1.6686e-11	-0.190124	8.17092e-05	-0.242968	4.09833e-07	-0.0765291	0.115606	0.185798	0.000119051	0.0441056	0.364963	-0.3671	5.66806e-15	0.593314	1.1301e-41	0.300041	2.86599e-10	-0.0394124	0.418245
MT-ATP8	blue	0.13978	0.00392749	-0.13978	0.00392749	-0.159075	0.00101319	0.0304214	0.532162	0.114142	0.018719	-0.13088	0.00696214	0.138234	0.00434853	0.315028	3.19206e-11	-0.4554	4.25119e-23	-0.108202	0.0258814	-0.153098	0.00156784
RRAS	blue	-0.317677	2.13754e-11	0.317677	2.13754e-11	0.451747	1.03324e-22	0.46895	1.4335e-24	0.287148	1.71651e-09	0.421182	1.16246e-19	0.141564	0.00348801	0.0388551	0.424862	0.526047	1.50762e-31	0.30066	2.62437e-10	0.422441	8.82461e-20
DTNBP1	blue	-0.365586	7.45784e-15	0.365586	7.45784e-15	0.429446	1.86494e-20	0.430211	1.57045e-20	0.56771	1.52189e-37	0.70031	9.16389e-64	0.453375	6.96422e-23	0.269088	1.81627e-08	0.676159	5.86635e-58	0.455159	4.50919e-23	0.59911	1.16525e-42
DAXX	blue	-0.561841	1.19902e-36	0.561841	1.19902e-36	0.204145	2.27664e-05	0.193054	6.30249e-05	0.620039	2.13669e-46	0.732557	1.70715e-72	0.587661	9.91999e-41	0.385165	1.9169e-16	0.68573	3.42737e-60	0.562745	8.74843e-37	0.313497	4.01749e-11
NR4A1	blue	0.387119	1.31187e-16	-0.387119	1.31187e-16	0.103216	0.0336072	0.25125	1.58326e-07	-0.103154	0.0337144	-0.281707	3.55743e-09	-0.119264	0.0139979	0.103492	0.0331334	-0.463291	6.0136e-24	-0.307824	9.31207e-11	-0.0902406	0.0633864
KLKB1	blue	0.371717	2.43358e-15	-0.371717	2.43358e-15	-0.323848	8.27089e-12	-0.393379	3.82841e-17	-0.560282	2.06051e-36	-0.651552	1.38035e-52	-0.442584	9.15207e-22	-0.311977	5.04142e-11	-0.562684	8.93616e-37	-0.56792	1.41248e-37	-0.467441	2.10642e-24
UGT1A1	blue	0.246299	2.80684e-07	-0.246299	2.80684e-07	-0.167535	0.000532021	-0.241613	4.77276e-07	-0.218302	5.71478e-06	-0.353442	6.39378e-14	-0.0258983	0.594868	0.128677	0.00798189	-0.519881	9.9271e-31	-0.0631052	0.194675	-0.502532	1.62964e-28
NDUFA12	blue	-0.476756	1.89711e-25	0.476756	1.89711e-25	0.109179	0.0245617	0.107145	0.0273774	0.343025	3.75725e-13	0.573689	1.78039e-38	0.286328	1.91778e-09	0.0349934	0.472356	0.715513	9.9473e-68	0.365677	7.3363e-15	0.370636	2.96984e-15
RPLP0	blue	-0.408609	1.71041e-18	0.408609	1.71041e-18	0.101415	0.0368447	0.103124	0.0337666	0.426268	3.792e-20	0.610337	1.24919e-44	0.288658	1.39841e-09	0.0677165	0.163968	0.766496	3.58674e-83	0.53126	2.97276e-32	0.389943	7.55106e-17
NR1I2	blue	0.282757	3.09458e-09	-0.282757	3.09458e-09	-0.295019	5.81749e-10	-0.346419	2.12521e-13	-0.416372	3.29536e-19	-0.524642	2.32473e-31	-0.282903	3.03498e-09	-0.0954965	0.0494049	-0.589313	5.28081e-41	-0.385438	1.81828e-16	-0.54901	9.50112e-35
AHCY	blue	-0.265276	2.92434e-08	0.265276	2.92434e-08	-0.126398	0.00917508	-0.142951	0.00317761	0.230146	1.67239e-06	0.35689	3.50608e-14	0.127014	0.00883765	0.054674	0.2613	0.436039	4.17712e-21	0.252699	1.33586e-07	0.121183	0.0125194
AASS	blue	0.200192	3.29377e-05	-0.200192	3.29377e-05	-0.325707	6.18686e-12	-0.324296	7.71368e-12	-0.334561	1.51026e-12	-0.465244	3.67732e-24	-0.213522	9.20873e-06	-0.014605	0.764281	-0.522258	4.82239e-31	-0.440895	1.35852e-21	-0.599181	1.13266e-42
ITPA	blue	-0.472335	6.00251e-25	0.472335	6.00251e-25	0.233492	1.1676e-06	0.190269	8.06788e-05	0.407805	2.02343e-18	0.636201	1.75917e-49	0.259561	5.8895e-08	0.0118726	0.807417	0.849164	4.52828e-119	0.603324	2.16837e-43	0.384525	2.16902e-16
NME1	blue	-0.449963	1.58836e-22	0.449963	1.58836e-22	0.0586777	0.227925	-0.0462051	0.34256	0.187029	0.000107052	0.496278	9.55195e-28	0.126765	0.00897278	-0.196411	4.65808e-05	0.829728	6.37162e-109	0.54894	9.72485e-35	0.259131	6.20455e-08
MAN1B1	blue	-0.482354	4.307e-26	0.482354	4.307e-26	0.233567	1.15822e-06	0.1719	0.000376984	0.439072	2.07558e-21	0.643834	5.2906e-51	0.335901	1.21499e-12	0.153792	0.00149142	0.711702	1.03692e-66	0.532471	2.03e-32	0.374818	1.36844e-15
PSMC4	blue	-0.591927	1.93383e-41	0.591927	1.93383e-41	0.168585	0.000490089	0.143082	0.00314951	0.459113	1.70458e-23	0.675044	1.05458e-57	0.400938	8.35008e-18	0.156176	0.00125455	0.756904	5.62376e-80	0.525369	1.8583e-31	0.427435	2.92501e-20
SLC39A14	blue	0.385261	1.88144e-16	-0.385261	1.88144e-16	-0.0790969	0.103855	-0.0887556	0.0678805	-0.167197	0.000546234	-0.342196	4.31395e-13	-0.137595	0.00453403	0.206308	1.85437e-05	-0.661812	9.16413e-55	-0.342954	3.80236e-13	-0.260193	5.45511e-08
QARS1	blue	-0.585236	2.48623e-40	0.585236	2.48623e-40	0.0983411	0.0429807	0.0850211	0.0803445	0.511586	1.18003e-29	0.682	2.60288e-59	0.42095	1.22293e-19	0.202628	2.62541e-05	0.764978	1.17607e-82	0.543546	5.77761e-34	0.267391	2.24723e-08
PIGV	blue	0.20268	2.6128e-05	-0.20268	2.6128e-05	-0.266326	2.56664e-08	-0.280014	4.44885e-09	-0.160958	0.000880182	-0.25449	1.08126e-07	-0.0721985	0.137754	0.139657	0.00395956	-0.366237	6.62897e-15	-0.218706	5.48624e-06	-0.496518	8.93104e-28
COX5A	blue	-0.380044	5.11529e-16	0.380044	5.11529e-16	0.0423597	0.38427	0.0599386	0.21807	0.120609	0.0129465	0.334095	1.62837e-12	0.0593145	0.222909	-0.163981	0.000700024	0.618122	4.82748e-46	0.242139	4.49939e-07	0.28221	3.32775e-09
GALE	blue	-0.279402	4.82136e-09	0.279402	4.82136e-09	-0.0398893	0.412631	-0.166837	0.000561727	0.17531	0.000286375	0.305043	1.39695e-10	0.231602	1.43129e-06	0.0502607	0.301825	0.372402	2.14391e-15	0.239058	6.34608e-07	0.0468451	0.335908
ALDH5A1	blue	0.155145	0.00135243	-0.155145	0.00135243	-0.456662	3.11996e-23	-0.372306	2.18263e-15	-0.27105	1.41719e-08	-0.436772	3.52935e-21	0.0147828	0.761498	0.0650593	0.181185	-0.532637	1.92664e-32	-0.226845	2.37137e-06	-0.594746	6.47523e-42
NHLRC1	blue	-0.35794	2.91588e-14	0.35794	2.91588e-14	-0.130375	0.00718513	-0.133011	0.00608841	0.213999	8.78518e-06	0.275162	8.37285e-09	0.412196	8.03462e-19	0.200539	3.18969e-05	0.284171	2.56252e-09	0.271181	1.39378e-08	-0.0587015	0.227736
TRADD	blue	-0.390014	7.44694e-17	0.390014	7.44694e-17	0.285517	2.13929e-09	0.253896	1.16002e-07	0.301913	2.19382e-10	0.428804	2.15395e-20	0.246013	2.90037e-07	0.0790055	0.104256	0.59576	4.35609e-42	0.345925	2.31e-13	0.224667	2.97736e-06
DDIT3	blue	-0.3926	4.46882e-17	0.3926	4.46882e-17	0.17824	0.000225191	0.172652	0.000354957	0.363418	1.10195e-14	0.52942	5.28944e-32	0.267714	2.15825e-08	0.0468562	0.335794	0.643572	5.97729e-51	0.366927	5.84888e-15	0.490411	4.85576e-27
TOMM40	blue	-0.517616	1.96485e-30	0.517616	1.96485e-30	0.185974	0.000117257	0.16244	0.00078711	0.486944	1.25095e-26	0.716989	3.97206e-68	0.325588	6.30357e-12	0.0994371	0.0407007	0.841918	3.9766e-115	0.518087	1.70556e-30	0.5	3.34903e-28
TUBB4B	blue	-0.359591	2.17907e-14	0.359591	2.17907e-14	0.204934	2.11299e-05	0.156955	0.00118494	0.417541	2.56226e-19	0.595564	4.70329e-42	0.296946	4.44089e-10	0.155104	0.00135646	0.593619	1.00383e-41	0.411229	9.85847e-19	0.352705	7.26295e-14
CENPB	blue	-0.509097	2.44792e-29	0.509097	2.44792e-29	0.223728	3.2819e-06	0.197228	4.32456e-05	0.490756	4.4168e-27	0.691297	1.56989e-61	0.378211	7.23806e-16	0.193197	6.22246e-05	0.756238	9.26112e-80	0.432497	9.36985e-21	0.371012	2.77134e-15
SH2B1	blue	-0.513175	7.38348e-30	0.513175	7.38348e-30	0.169125	0.000469728	0.304669	1.4748e-10	0.710619	2.00457e-66	0.678159	2.03524e-58	0.594091	8.35548e-42	0.534073	1.22316e-32	0.452161	9.34869e-23	0.402102	6.5823e-18	0.322181	1.07115e-11
DBT	blue	0.258746	6.49955e-08	-0.258746	6.49955e-08	-0.212092	1.05996e-05	-0.142359	0.00330687	-0.0724452	0.136411	-0.281253	3.77789e-09	-0.000201507	0.996699	0.312156	4.90874e-11	-0.587142	1.20856e-40	-0.367263	5.50269e-15	-0.393691	3.59771e-17
ITPR2	blue	0.0132849	0.785041	-0.0132849	0.785041	-0.258669	6.56015e-08	-0.28766	1.60151e-09	-0.0379156	0.436153	-0.187421	0.000103476	0.208354	1.52419e-05	0.28371	2.72531e-09	-0.383991	2.40398e-16	-0.0191127	0.694742	-0.614529	2.19173e-45
NDUFS8	blue	-0.42484	5.20429e-20	0.42484	5.20429e-20	0.0505341	0.299199	0.0818288	0.0924124	0.143478	0.00306647	0.374292	1.50967e-15	0.0491244	0.3129	-0.246035	2.89307e-07	0.727294	5.5254e-71	0.327659	4.55145e-12	0.274184	9.49664e-09
NDUFS6	blue	-0.442723	8.86007e-22	0.442723	8.86007e-22	0.0318169	0.513511	-0.0253188	0.60314	0.0952018	0.0501141	0.408928	1.59988e-18	0.0662059	0.173599	-0.275184	8.34843e-09	0.778719	1.79055e-87	0.346153	2.22274e-13	0.293266	7.42416e-10
BCKDHB	blue	0.384453	2.19938e-16	-0.384453	2.19938e-16	-0.253342	1.23833e-07	-0.231605	1.4308e-06	-0.255033	1.01379e-07	-0.446389	3.72948e-22	-0.17289	0.000348254	0.134758	0.00544697	-0.673967	1.85307e-57	-0.462985	6.49395e-24	-0.482115	4.59058e-26
NDUFA1	blue	-0.477478	1.56914e-25	0.477478	1.56914e-25	-0.0034846	0.942967	-0.049019	0.31394	0.0717521	0.140211	0.311004	5.82583e-11	0.157767	0.00111621	-0.206069	1.89698e-05	0.637691	8.94426e-50	0.311731	5.22894e-11	0.153402	0.00153389
LSM2	blue	-0.506135	5.78626e-29	0.506135	5.78626e-29	0.178937	0.000212561	0.126117	0.00933227	0.467273	2.19846e-24	0.70714	1.63093e-65	0.392789	4.30448e-17	0.129529	0.00757279	0.838057	4.17216e-113	0.562338	1.00837e-36	0.374093	1.56644e-15
GATM	blue	0.232691	1.27307e-06	-0.232691	1.27307e-06	-0.265277	2.92402e-08	-0.283581	2.77276e-09	-0.182392	0.000159161	-0.337918	8.74257e-13	-0.0136423	0.779404	0.138839	0.00417907	-0.537571	4.00677e-33	-0.189204	8.85849e-05	-0.472271	6.10188e-25
SLC39A7	blue	-0.552566	2.88191e-35	0.552566	2.88191e-35	0.191779	7.06001e-05	0.220483	4.5804e-06	0.606661	5.62657e-44	0.690365	2.64354e-61	0.528585	6.86366e-32	0.386171	1.57723e-16	0.615326	1.56934e-45	0.477009	1.77509e-25	0.386192	1.57086e-16
F11	blue	0.257081	7.93974e-08	-0.257081	7.93974e-08	-0.364486	9.09485e-15	-0.345597	2.44125e-13	-0.353645	6.17289e-14	-0.550351	6.06893e-35	-0.170623	0.000417311	0.0202958	0.676879	-0.702858	2.06615e-64	-0.467977	1.83794e-24	-0.497744	6.33135e-28
KRT10	blue	-0.371679	2.45049e-15	0.371679	2.45049e-15	0.177965	0.00023037	0.222692	3.65221e-06	0.360105	1.98945e-14	0.528566	6.90344e-32	0.266441	2.53006e-08	0.0170453	0.726359	0.673128	2.87146e-57	0.372034	2.29528e-15	0.440446	1.50837e-21
DHX16	blue	-0.49088	4.26915e-27	0.49088	4.26915e-27	0.0589367	0.225876	0.113799	0.0190797	0.664347	2.57423e-55	0.649026	4.60579e-52	0.729232	1.55036e-71	0.626131	1.54328e-47	0.382206	3.38706e-16	0.476154	2.22132e-25	0.135214	0.00528994
SLCO1B1	blue	0.25383	1.16906e-07	-0.25383	1.16906e-07	-0.319237	1.68493e-11	-0.360424	1.87973e-14	-0.403459	4.98191e-18	-0.538062	3.42208e-33	-0.23528	9.61491e-07	-0.0957121	0.0488913	-0.587873	9.15046e-41	-0.309686	7.08064e-11	-0.515353	3.86645e-30
FOLH1	blue	0.270685	1.48447e-08	-0.270685	1.48447e-08	-0.168473	0.000494418	-0.193583	6.01149e-05	-0.277737	5.99474e-09	-0.3566	3.68931e-14	-0.255367	9.74343e-08	-0.0256366	0.598598	-0.423176	7.51077e-20	-0.364268	9.45815e-15	-0.432063	1.03389e-20
LAGE3	blue	-0.479238	9.86313e-26	0.479238	9.86313e-26	0.131032	0.00689617	-0.00969524	0.842222	0.202623	2.62679e-05	0.493639	1.99252e-27	0.221568	4.09944e-06	-0.0875688	0.0716572	0.730477	6.81338e-72	0.423522	6.9601e-20	0.255128	1.00238e-07
PRKCSH	blue	-0.538379	3.09128e-33	0.538379	3.09128e-33	0.0256907	0.597826	0.115626	0.0172261	0.49849	5.13217e-28	0.616277	1.05255e-45	0.427507	2.87811e-20	0.201242	2.98805e-05	0.671428	6.93855e-57	0.430756	1.38914e-20	0.354828	5.02662e-14
IL13RA1	blue	0.0448441	0.35698	-0.0448441	0.35698	0.0119472	0.806232	0.0270904	0.578019	0.00236578	0.961261	-0.127466	0.00859723	0.180446	0.000187452	0.281796	3.5159e-09	-0.350708	1.02421e-13	-0.0722824	0.137296	-0.24291	4.125e-07
GPX1	blue	-0.284579	2.42638e-09	0.284579	2.42638e-09	0.157581	0.00113166	0.00362041	0.940749	-0.0156983	0.747215	0.202308	2.70526e-05	-0.0257781	0.59658	-0.180192	0.000191476	0.429606	1.79942e-20	0.222663	3.66313e-06	0.108115	0.0260017
RPS14	blue	-0.370948	2.80423e-15	0.370948	2.80423e-15	0.025007	0.607611	-0.0388602	0.424801	0.162155	0.000804268	0.419082	1.83606e-19	0.0786426	0.105862	-0.200351	3.24564e-05	0.783865	2.28368e-89	0.472005	6.5369e-25	0.190874	7.64851e-05
FKBP1A	blue	-0.488614	7.94094e-27	0.488614	7.94094e-27	0.46638	2.75826e-24	0.422713	8.31479e-20	0.492465	2.75831e-27	0.694769	2.2133e-62	0.298103	3.77256e-10	0.134635	0.00549027	0.797204	1.57139e-94	0.527756	8.88158e-32	0.520296	8.75492e-31
TDP2	blue	-0.430966	1.32481e-20	0.430966	1.32481e-20	0.0699338	0.150566	0.0167678	0.73064	0.380926	4.32463e-16	0.490146	5.22303e-27	0.433671	7.17607e-21	0.253526	1.21175e-07	0.501331	2.29543e-28	0.50168	2.07815e-28	0.129181	0.0077377
ACADSB	blue	0.381033	4.23748e-16	-0.381033	4.23748e-16	-0.359952	2.04391e-14	-0.345929	2.30854e-13	-0.307725	9.44804e-11	-0.483392	3.26132e-26	-0.115564	0.0172863	0.0449821	0.355501	-0.653228	6.16759e-53	-0.362419	1.31764e-14	-0.5332	1.61254e-32
PRDX5	blue	-0.396182	2.18662e-17	0.396182	2.18662e-17	0.0268575	0.581294	-0.023892	0.623721	0.0884395	0.0688702	0.366204	6.66892e-15	-0.00162812	0.973335	-0.280877	3.97014e-09	0.751528	2.99871e-78	0.321255	1.23581e-11	0.277492	6.18922e-09
FBL	blue	-0.42378	6.57521e-20	0.42378	6.57521e-20	0.14754	0.00232107	0.086848	0.0740333	0.391958	5.07487e-17	0.645039	3.01569e-51	0.244263	3.53988e-07	-0.0187734	0.699897	0.860893	6.47547e-126	0.489251	6.67234e-27	0.402755	5.75666e-18
CNPY3	blue	-0.167228	0.000544927	0.167228	0.000544927	0.129524	0.00757498	0.0469411	0.334918	0.203746	2.36369e-05	0.374446	1.46678e-15	0.174621	0.000302858	-0.0377997	0.437558	0.494624	1.51562e-27	0.141035	0.00361335	0.297111	4.33888e-10
PUS1	blue	-0.458466	2.0005e-23	0.458466	2.0005e-23	0.193524	6.04332e-05	0.0763385	0.116518	0.411776	8.78148e-19	0.624876	2.66433e-47	0.321725	1.14949e-11	0.0505233	0.299302	0.750958	4.54367e-78	0.59957	9.70886e-43	0.385922	1.65547e-16
DUSP1	blue	0.347827	1.67435e-13	-0.347827	1.67435e-13	0.0170818	0.725795	0.127766	0.00844084	-0.246017	2.89903e-07	-0.397229	1.77131e-17	-0.244837	3.31663e-07	-0.0281888	0.562694	-0.492296	2.88985e-27	-0.440518	1.48333e-21	-0.152562	0.00162918
GC	blue	0.229456	1.79972e-06	-0.229456	1.79972e-06	-0.22128	4.22235e-06	-0.325437	6.45392e-12	-0.339424	6.82641e-13	-0.414601	4.81614e-19	-0.17856	0.000219315	-0.112009	0.0210625	-0.455132	4.5382e-23	-0.320728	1.34028e-11	-0.297782	3.94765e-10
COX6B1	blue	-0.381082	4.19789e-16	0.381082	4.19789e-16	0.0453497	0.351579	0.0100947	0.835812	0.0639684	0.188628	0.351416	9.07022e-14	-0.0245398	0.614339	-0.358041	2.86438e-14	0.779864	6.84865e-88	0.250797	1.66921e-07	0.331234	2.57906e-12
TSEN34	blue	-0.44242	9.51133e-22	0.44242	9.51133e-22	0.254415	1.09088e-07	0.184626	0.000131632	0.51957	1.09077e-30	0.707516	1.30216e-65	0.362158	1.3806e-14	0.185859	0.000118428	0.740619	7.04828e-75	0.495088	1.33163e-27	0.439204	2.01289e-21
SORL1	blue	0.296122	4.98528e-10	-0.296122	4.98528e-10	-0.185214	0.000125172	-0.144405	0.00287935	-0.192155	6.82791e-05	-0.419184	1.79561e-19	-0.0884734	0.0687633	0.144613	0.00283871	-0.60961	1.68512e-44	-0.377481	8.30723e-16	-0.397025	1.84553e-17
EHMT2	blue	-0.561799	1.21706e-36	0.561799	1.21706e-36	0.189897	8.33549e-05	0.25091	1.64726e-07	0.733144	1.15241e-72	0.830466	2.77294e-109	0.686993	1.71277e-60	0.478804	1.10613e-25	0.712717	5.57581e-67	0.615739	1.3195e-45	0.415716	3.79412e-19
EIF4EBP1	blue	-0.189546	8.59689e-05	0.189546	8.59689e-05	0.154885	0.0013782	0.124723	0.0101505	0.207954	1.58402e-05	0.428625	2.24183e-20	0.0485612	0.318487	-0.0381736	0.433036	0.540069	1.79161e-33	0.254888	1.03136e-07	0.368119	4.70882e-15
SMG9	blue	-0.508249	3.13386e-29	0.508249	3.13386e-29	0.40407	4.39211e-18	0.43827	2.49909e-21	0.645514	2.41349e-51	0.800588	6.68626e-96	0.442277	9.83507e-22	0.260956	4.97213e-08	0.783985	2.05853e-89	0.552712	2.74378e-35	0.662084	8.00216e-55
HARS2	blue	-0.576878	5.56612e-39	0.576878	5.56612e-39	0.185615	0.000120937	0.277178	6.44731e-09	0.631682	1.3372e-48	0.673375	2.52478e-57	0.665394	1.51812e-55	0.497899	6.06066e-28	0.528147	7.8666e-32	0.64144	1.60482e-50	0.306197	1.18118e-10
SALL1	blue	0.132859	0.00614746	-0.132859	0.00614746	-0.366703	6.09219e-15	-0.329339	3.48838e-12	-0.102916	0.0341294	-0.279615	4.68845e-09	0.0937169	0.0538181	0.242803	4.17549e-07	-0.492752	2.54783e-27	-0.177944	0.000230763	-0.531448	2.80175e-32
UCN	blue	-0.346264	2.18179e-13	0.346264	2.18179e-13	0.0181989	0.708655	-0.0248215	0.610278	0.190373	7.99402e-05	0.317223	2.29048e-11	0.123611	0.0108479	0.0182466	0.707926	0.441825	1.09342e-21	0.340061	6.14583e-13	0.0458984	0.345776
HPS5	blue	0.294703	6.07952e-10	-0.294703	6.07952e-10	0.155606	0.00130776	0.158012	0.00109624	0.0205347	0.673294	-0.144656	0.0028305	0.0456797	0.348082	0.273797	9.98038e-09	-0.473018	5.02839e-25	-0.274254	9.41096e-09	0.0630417	0.195125
TDO2	blue	0.34491	2.74043e-13	-0.34491	2.74043e-13	0.0508153	0.296515	-0.0589678	0.225631	-0.340671	5.55554e-13	-0.425231	4.7724e-20	-0.303776	1.67804e-10	-0.133285	0.00598357	-0.502638	1.58115e-28	-0.351655	8.70473e-14	-0.0870729	0.073285
COX7B	blue	-0.366305	6.5481e-15	0.366305	6.5481e-15	0.0533937	0.272649	0.0262622	0.589701	0.0272209	0.576189	0.227223	2.27907e-06	0.0355969	0.464747	-0.205901	1.92754e-05	0.510585	1.58374e-29	0.166433	0.000579602	0.187919	9.90936e-05
PIN1	blue	-0.467386	2.13656e-24	0.467386	2.13656e-24	0.147183	0.00237914	0.191031	7.54343e-05	0.351297	9.25618e-14	0.52834	7.40755e-32	0.24312	4.02857e-07	0.0267022	0.583482	0.72958	1.23217e-71	0.307076	1.03894e-10	0.356851	3.5305e-14
PDPK1	blue	-0.364848	8.51994e-15	0.364848	8.51994e-15	0.00238355	0.960971	0.201944	2.79889e-05	0.591496	2.28304e-41	0.412854	6.9878e-19	0.680645	5.39572e-59	0.72097	3.24128e-69	0.00679147	0.889107	0.366841	5.94178e-15	0.0382406	0.432228
DVL1	blue	-0.313718	3.88661e-11	0.313718	3.88661e-11	-0.0122125	0.802017	-0.0183262	0.70671	0.349242	1.31609e-13	0.37772	7.94184e-16	0.331221	2.58459e-12	0.215717	7.40708e-06	0.367232	5.53359e-15	0.40657	2.6173e-18	0.0867958	0.0742078
SSBP1	blue	-0.487482	1.08092e-26	0.487482	1.08092e-26	0.171468	0.000390193	0.142432	0.00329073	0.394623	2.98751e-17	0.613571	3.26921e-45	0.325579	6.31185e-12	0.0935126	0.0543451	0.751626	2.792e-78	0.515787	3.39759e-30	0.335265	1.34724e-12
PRG4	blue	0.263042	3.85233e-08	-0.263042	3.85233e-08	-0.00189175	0.969019	-0.0286293	0.556604	-0.127877	0.00838362	-0.236632	8.29381e-07	-0.0821474	0.0911463	0.104827	0.03092	-0.504382	9.59141e-29	-0.303863	1.65702e-10	0.0452289	0.352865
BAG6	blue	-0.518045	1.72699e-30	0.518045	1.72699e-30	0.0851366	0.0799332	0.154269	0.00144104	0.640917	2.0422e-50	0.703056	1.83914e-64	0.659737	2.56704e-54	0.471531	7.38789e-25	0.586768	1.39296e-40	0.54705	1.82272e-34	0.27959	4.70395e-09
RBX1	blue	-0.439503	1.87802e-21	0.439503	1.87802e-21	0.282283	3.29582e-09	0.262629	4.0529e-08	0.442858	8.58308e-22	0.653593	5.17134e-53	0.265996	2.67415e-08	0.0322842	0.507342	0.816809	7.30315e-103	0.471944	6.6393e-25	0.500282	3.09207e-28
FGFR4	blue	-0.326621	5.3602e-12	0.326621	5.3602e-12	-0.0668435	0.169484	-0.0101705	0.834597	0.385458	1.81105e-16	0.477889	1.4081e-25	0.381022	4.24668e-16	0.10979	0.0237661	0.538888	2.62342e-33	0.475	3.00343e-25	0.2589	6.37969e-08
NNT	blue	0.11243	0.0205807	-0.11243	0.0205807	-0.207395	1.67132e-05	0.0351292	0.470638	-0.0316487	0.51574	-0.227218	2.28019e-06	0.130807	0.00699408	0.284193	2.55496e-09	-0.476852	1.84988e-25	-0.162081	0.000808763	-0.197211	4.33135e-05
POLR2L	blue	-0.408403	1.78566e-18	0.408403	1.78566e-18	0.0734535	0.131024	-0.0306652	0.528878	0.0353739	0.46755	0.334073	1.63417e-12	-0.0403412	0.407353	-0.29278	7.94065e-10	0.730074	8.89216e-72	0.340133	6.07248e-13	0.166482	0.000577441
SNRPD1	blue	-0.45684	2.9862e-23	0.45684	2.9862e-23	0.344241	3.06602e-13	0.255674	9.39379e-08	0.557611	5.17602e-36	0.795211	9.81461e-94	0.385914	1.65785e-16	0.192261	6.76367e-05	0.825152	1.01731e-106	0.565215	3.67889e-37	0.572984	2.29794e-38
MPDZ	blue	0.238799	6.5314e-07	-0.238799	6.5314e-07	-0.235813	9.0716e-07	-0.184839	0.000129259	-0.172083	0.000371518	-0.385753	1.71058e-16	-0.0413622	0.395576	0.258826	6.43741e-08	-0.664412	2.49138e-55	-0.375841	1.13021e-15	-0.540656	1.48154e-33
NDUFAF3	blue	-0.392056	4.97763e-17	0.392056	4.97763e-17	0.00881583	0.85637	-0.110931	0.0223404	0.102836	0.034269	0.359334	2.2802e-14	0.0988604	0.0418874	-0.182879	0.000152743	0.667194	6.09358e-56	0.38146	3.90644e-16	0.0255734	0.599499
AP2S1	blue	-0.326698	5.29569e-12	0.326698	5.29569e-12	0.217249	6.35404e-06	0.0836279	0.0854446	0.163221	0.000741766	0.452637	8.33005e-23	0.0278584	0.567283	-0.234012	1.10365e-06	0.77723	6.18685e-87	0.273168	1.08182e-08	0.335624	1.27112e-12
SETD1A	blue	-0.443954	6.63368e-22	0.443954	6.63368e-22	0.212752	9.93453e-06	0.354423	5.3929e-14	0.764032	2.4556e-82	0.723885	5.03059e-70	0.692021	1.04566e-61	0.678963	1.32711e-58	0.377318	8.56639e-16	0.423485	7.01581e-20	0.341271	5.03054e-13
TGFBR3	blue	0.223898	3.22462e-06	-0.223898	3.22462e-06	-0.0157571	0.746301	0.0400445	0.410814	-0.096957	0.0460128	-0.228665	1.95742e-06	-0.0680764	0.161734	0.188408	9.49627e-05	-0.422949	7.89481e-20	-0.257627	7.43689e-08	-0.338811	7.55081e-13
NDUFAF4	blue	-0.122846	0.0113517	0.122846	0.0113517	0.154637	0.00140314	0.0661836	0.173744	0.0333126	0.493903	0.218575	5.55916e-06	-0.0588297	0.226721	-0.176647	0.000256743	0.432701	8.9473e-21	0.164828	0.000656003	0.200941	3.07281e-05
ADRM1	blue	-0.504366	9.63563e-29	0.504366	9.63563e-29	0.135921	0.00505437	0.0846573	0.0816516	0.412445	7.62198e-19	0.621614	1.08919e-46	0.365703	7.30182e-15	0.108599	0.0253378	0.750879	4.81083e-78	0.482833	3.78912e-26	0.306254	1.17133e-10
TOM1	blue	-0.310567	6.21516e-11	0.310567	6.21516e-11	-0.0261748	0.590941	-0.00318024	0.947942	0.277575	6.1231e-09	0.352238	7.87242e-14	0.285385	2.17757e-09	0.0541575	0.26584	0.482493	4.14899e-26	0.312477	4.6788e-11	0.154385	0.00142895
TMEM126A	blue	-0.438089	2.60543e-21	0.438089	2.60543e-21	0.0273465	0.574428	-0.0477567	0.326579	0.233699	1.14173e-06	0.458567	1.95082e-23	0.256966	8.04971e-08	0.00098974	0.983788	0.638448	6.33538e-50	0.382623	3.12691e-16	0.163391	0.000732226
ZFP36	blue	0.447155	3.10884e-22	-0.447155	3.10884e-22	0.204972	2.10526e-05	0.283128	2.94535e-09	-0.0624774	0.199161	-0.250848	1.6593e-07	-0.126328	0.00921365	0.140735	0.00368636	-0.483391	3.26235e-26	-0.291106	1.00031e-09	0.0462476	0.342116
PSMB5	blue	-0.578105	3.54653e-39	0.578105	3.54653e-39	0.127109	0.00878693	0.133802	0.00579006	0.456057	3.61891e-23	0.647066	1.16409e-51	0.418613	2.03227e-19	0.176711	0.000255411	0.750671	5.59704e-78	0.555922	9.22738e-36	0.275367	8.15366e-09
SC5D	blue	0.181706	0.00016865	-0.181706	0.00016865	-0.354249	5.55872e-14	-0.346525	2.08765e-13	-0.22402	3.18399e-06	-0.345418	2.51598e-13	-0.0891616	0.0666266	0.0718717	0.139549	-0.482829	3.79274e-26	-0.280438	4.2067e-09	-0.500237	3.13142e-28
SLC31A1	blue	0.246553	2.72646e-07	-0.246553	2.72646e-07	-0.170532	0.000420339	-0.169917	0.000441318	-0.157096	0.00117274	-0.317074	2.34274e-11	0.00449038	0.926547	0.246661	2.69283e-07	-0.625803	1.7807e-47	-0.3228	9.73324e-12	-0.375919	1.114e-15
COX8A	blue	-0.386602	1.45064e-16	0.386602	1.45064e-16	0.0348851	0.473729	-0.0129968	0.789591	0.0701306	0.149418	0.357754	3.01263e-14	0.00711781	0.883816	-0.296574	4.67896e-10	0.744996	3.28092e-76	0.258709	6.52839e-08	0.294169	6.5493e-10
TP53RK	blue	-0.395612	2.45109e-17	0.395612	2.45109e-17	0.320266	1.43891e-11	0.242	4.56987e-07	0.431528	1.16687e-20	0.563387	6.98952e-37	0.4002	9.70447e-18	0.174588	0.000303653	0.603294	2.19492e-43	0.481855	4.92098e-26	0.313932	3.76368e-11
ATP5F1E	blue	-0.412345	7.7842e-19	0.412345	7.7842e-19	0.120655	0.0129115	0.0326089	0.503079	0.0999463	0.0396769	0.404879	3.71636e-18	0.00314493	0.948519	-0.307842	9.28645e-11	0.812664	5.08876e-101	0.340282	5.92524e-13	0.300112	2.83724e-10
SLC6A1	blue	0.0506124	0.29845	-0.0506124	0.29845	-0.382481	3.21309e-16	-0.30468	1.47239e-10	-0.0870114	0.0734891	-0.269492	1.72614e-08	0.14108	0.00360271	0.204067	2.29331e-05	-0.513357	6.99664e-30	-0.295645	5.33006e-10	-0.334326	1.56874e-12
COX4I1	blue	-0.245145	3.20207e-07	0.245145	3.20207e-07	0.0419464	0.38893	0.0544455	0.263301	-0.109996	0.0235042	0.113954	0.0189162	-0.197293	4.29893e-05	-0.417934	2.35361e-19	0.578545	3.01529e-39	0.100675	0.0382492	0.14342	0.00307848
SIRT6	blue	-0.485763	1.72266e-26	0.485763	1.72266e-26	0.333899	1.68066e-12	0.302916	1.89938e-10	0.492588	2.66587e-27	0.679105	1.23027e-58	0.321184	1.24953e-11	0.085522	0.0785723	0.828394	2.84047e-108	0.515336	3.88661e-30	0.532583	1.95959e-32
NDUFA2	blue	-0.382035	3.49942e-16	0.382035	3.49942e-16	-0.148598	0.00215613	-0.233283	1.19437e-06	-0.0680074	0.16216	0.213291	9.42136e-06	-0.00886576	0.855566	-0.367683	5.09774e-15	0.651928	1.15294e-52	0.250283	1.77217e-07	-0.0140746	0.772602
ABCG8	blue	0.1216	0.0122168	-0.1216	0.0122168	-0.320808	1.32387e-11	-0.443587	7.23127e-22	-0.324585	7.3733e-12	-0.381946	3.55995e-16	-0.132282	0.00637581	-0.0245275	0.614516	-0.484336	2.53109e-26	-0.23349	1.16785e-06	-0.515422	3.78798e-30
SLC35D1	blue	0.338211	8.33261e-13	-0.338211	8.33261e-13	-0.230277	1.64927e-06	-0.217041	6.48786e-06	-0.164032	0.000697297	-0.384411	2.21707e-16	-0.00624324	0.898008	0.27097	1.43176e-08	-0.73935	1.69508e-74	-0.411601	9.11333e-19	-0.399957	1.01972e-17
NFKBIL1	blue	-0.513663	6.38973e-30	0.513663	6.38973e-30	0.013573	0.780496	0.0361368	0.457998	0.382561	3.16458e-16	0.585527	2.22797e-40	0.357959	2.90626e-14	0.0389285	0.423987	0.813558	2.05527e-101	0.455573	4.07413e-23	0.28752	1.6323e-09
RPS27	blue	-0.410045	1.26523e-18	0.410045	1.26523e-18	0.0931424	0.055311	0.0493328	0.310849	0.310534	6.24561e-11	0.534589	1.03841e-32	0.322177	1.07191e-11	-0.0339912	0.485142	0.767791	1.29299e-83	0.457311	2.65929e-23	0.285453	2.15751e-09
EMG1	blue	-0.364255	9.47998e-15	0.364255	9.47998e-15	0.17327	0.00033778	0.071811	0.139885	0.357831	2.97207e-14	0.597586	2.12731e-42	0.246145	2.85693e-07	0.0507729	0.296918	0.759782	6.41628e-81	0.528507	7.03103e-32	0.27789	5.87644e-09
GDI1	blue	-0.52751	9.58791e-32	0.52751	9.58791e-32	0.268999	1.83658e-08	0.337354	9.58773e-13	0.565096	3.83636e-37	0.64385	5.25131e-51	0.560822	1.70884e-36	0.33592	1.21136e-12	0.611019	9.42925e-45	0.497139	7.50503e-28	0.429239	1.95361e-20
DYNLL1	blue	-0.559676	2.54195e-36	0.559676	2.54195e-36	0.302075	2.14337e-10	0.288023	1.5245e-09	0.524987	2.09066e-31	0.725354	1.95041e-70	0.429259	1.94523e-20	0.179814	0.00019762	0.807239	1.12449e-98	0.6184	4.29197e-46	0.498499	5.11859e-28
MDK	blue	-0.540679	1.47022e-33	0.540679	1.47022e-33	0.272074	1.24413e-08	0.161725	0.000830842	0.446484	3.64608e-22	0.632142	1.08914e-48	0.405555	3.23141e-18	0.152888	0.00159153	0.666647	8.04696e-56	0.557821	4.81637e-36	0.346796	1.99411e-13
PIGQ	blue	-0.199552	3.4945e-05	0.199552	3.4945e-05	0.0473533	0.330687	0.209033	1.42762e-05	0.197729	4.13131e-05	0.270278	1.5628e-08	0.0762764	0.116817	0.0192961	0.691961	0.419356	1.73009e-19	0.166489	0.000577103	0.114567	0.0182802
TIMM50	blue	-0.498291	5.42839e-28	0.498291	5.42839e-28	0.0984917	0.0426611	0.101662	0.0363864	0.407489	2.16131e-18	0.656227	1.43984e-53	0.28907	1.32195e-09	0.0202812	0.677099	0.845475	4.8879e-117	0.466186	2.89762e-24	0.399343	1.15522e-17
NECTIN2	blue	-0.296859	4.49524e-10	0.296859	4.49524e-10	0.177758	0.000234344	0.28887	1.35861e-09	0.368727	4.21393e-15	0.431129	1.27707e-20	0.259653	5.82485e-08	0.0597657	0.219404	0.474357	3.551e-25	0.269321	1.76378e-08	0.601991	3.70085e-43
BAD	blue	-0.350544	1.05348e-13	0.350544	1.05348e-13	0.0320025	0.511056	0.147268	0.00236515	0.260068	5.53862e-08	0.420735	1.2816e-19	0.174648	0.000302186	-0.0327574	0.501134	0.607083	4.73825e-44	0.18307	0.000150286	0.366205	6.66786e-15
EIF5A	blue	-0.0247993	0.610598	0.0247993	0.610598	0.271558	1.32868e-08	0.117557	0.0154392	0.0140783	0.772544	0.214783	8.12801e-06	-0.148895	0.00211183	-0.295604	5.36052e-10	0.532391	2.08198e-32	0.282923	3.02672e-09	0.262917	3.91208e-08
NSDHL	blue	-0.365899	7.04795e-15	0.365899	7.04795e-15	-0.0855863	0.0783469	-0.231827	1.39715e-06	0.0804538	0.0980387	0.273667	1.0148e-08	0.182135	0.000162651	-0.0243568	0.616983	0.424298	5.86601e-20	0.317233	2.287e-11	-0.129052	0.00779926
B3GAT3	blue	-0.460829	1.11298e-23	0.460829	1.11298e-23	0.169584	0.000453066	0.065328	0.179386	0.268242	2.02006e-08	0.511637	1.16233e-29	0.181726	0.000168357	-0.0403642	0.407085	0.704677	7.06555e-65	0.46638	2.75861e-24	0.38349	2.64751e-16
EPHX2	blue	0.357785	2.99626e-14	-0.357785	2.99626e-14	-0.39489	2.83223e-17	-0.401371	7.64355e-18	-0.456279	3.42692e-23	-0.566741	2.14598e-37	-0.282419	3.23675e-09	-0.112213	0.0208281	-0.62252	7.37747e-47	-0.499714	3.63189e-28	-0.56805	1.34883e-37
PGRMC1	blue	0.102783	0.0343624	-0.102783	0.0343624	-0.33965	6.57693e-13	-0.282208	3.32874e-09	-0.238269	6.92555e-07	-0.355405	4.54596e-14	0.00465566	0.923851	0.0733394	0.131625	-0.484634	2.33614e-26	-0.325562	6.32903e-12	-0.484834	2.21339e-26
TACO1	blue	-0.190406	7.97052e-05	0.190406	7.97052e-05	-0.309589	7.18215e-11	-0.393595	3.66736e-17	-0.264761	3.11676e-08	-0.0710966	0.143879	-0.0801479	0.0993268	-0.29183	9.0542e-10	0.25563	9.44208e-08	0.0771563	0.112644	-0.404332	4.16136e-18
PSMB1	blue	-0.245183	3.18857e-07	0.245183	3.18857e-07	0.156609	0.00121542	-0.0488689	0.315426	0.0309457	0.525114	0.312739	4.49974e-11	-0.04167	0.392066	-0.23554	9.346e-07	0.594371	7.49482e-42	0.204978	2.10424e-05	0.148003	0.00224755
PSMA1	blue	-0.437459	3.01295e-21	0.437459	3.01295e-21	0.202849	2.57174e-05	0.0507489	0.297147	0.236648	8.2792e-07	0.492514	2.72064e-27	0.138004	0.00441451	-0.159118	0.00100997	0.775831	1.96702e-86	0.425325	4.67395e-20	0.366605	6.20118e-15
GSK3A	blue	-0.501991	1.90192e-28	0.501991	1.90192e-28	0.248571	2.16164e-07	0.320512	1.3856e-11	0.61671	8.76947e-46	0.764933	1.21818e-82	0.456793	3.02079e-23	0.206689	1.78812e-05	0.824548	1.96495e-106	0.49247	2.75439e-27	0.590463	3.39895e-41
PRDX3	blue	0.0843399	0.0828062	-0.0843399	0.0828062	-0.206483	1.82361e-05	-0.156703	0.00120707	0.0200532	0.680527	-0.127813	0.00841701	0.167531	0.000532197	0.258233	6.91363e-08	-0.381372	3.9722e-16	0.0296447	0.542688	-0.278151	5.67949e-09
BRAT1	blue	-0.534009	1.24815e-32	0.534009	1.24815e-32	0.0685622	0.158754	0.0815491	0.0935353	0.515803	3.381e-30	0.677848	2.40128e-58	0.467047	2.3288e-24	0.229726	1.7488e-06	0.737851	4.74671e-74	0.502062	1.86397e-28	0.25483	1.0385e-07
CHCHD2	blue	-0.440994	1.32758e-21	0.440994	1.32758e-21	0.0842802	0.0830251	0.0829945	0.0878479	0.296716	4.58672e-10	0.547249	1.70611e-34	0.246113	2.86745e-07	0.0378046	0.437499	0.731353	3.80968e-72	0.404869	3.72463e-18	0.302484	2.02101e-10
RCAN1	blue	0.56503	3.92644e-37	-0.56503	3.92644e-37	-0.0116046	0.811682	-0.0539513	0.267666	-0.404246	4.23535e-18	-0.550561	5.6571e-35	-0.421873	9.99441e-20	-0.116515	0.0163824	-0.640238	2.79175e-50	-0.52445	2.46607e-31	-0.384576	2.14753e-16
VPS16	blue	-0.55816	4.28656e-36	0.55816	4.28656e-36	0.207587	1.64082e-05	0.162169	0.000803378	0.550205	6.37368e-35	0.70483	6.45564e-65	0.497084	7.62045e-28	0.280849	3.98506e-09	0.705429	4.5254e-65	0.460812	1.1178e-23	0.350837	1.00175e-13
RPL31	blue	-0.341138	5.14214e-13	0.341138	5.14214e-13	0.0865568	0.0750114	0.0898407	0.0645718	0.27982	4.56357e-09	0.470827	8.8561e-25	0.144885	0.00278649	-0.104574	0.03133	0.767321	1.87321e-83	0.440766	1.39987e-21	0.285965	2.01395e-09
POMP	blue	-0.32079	1.32755e-11	0.32079	1.32755e-11	0.256306	8.7112e-08	0.0708609	0.145216	0.0489436	0.314686	0.305196	1.36619e-10	0.0302993	0.533809	-0.179139	0.000209024	0.573284	2.06127e-38	0.328919	3.72867e-12	0.162446	0.000786742
RPL35	blue	-0.296982	4.41814e-10	0.296982	4.41814e-10	0.102498	0.0348679	0.0173985	0.720923	0.143702	0.00302027	0.407371	2.21541e-18	-0.0042601	0.930304	-0.276204	7.31687e-09	0.783844	2.32441e-89	0.394142	3.28821e-17	0.278843	5.18806e-09
EHHADH	blue	0.272671	1.15295e-08	-0.272671	1.15295e-08	-0.434893	5.43123e-21	-0.471201	8.04335e-25	-0.48305	3.57522e-26	-0.604992	1.10682e-43	-0.244757	3.34694e-07	-0.085002	0.0804126	-0.650971	1.82349e-52	-0.370367	3.12062e-15	-0.762776	6.48492e-82
NDUFB11	blue	-0.277852	5.90534e-09	0.277852	5.90534e-09	0.0120579	0.804473	-0.114045	0.01882	-0.0050093	0.918087	0.309333	7.45871e-11	-0.0587562	0.227303	-0.360239	1.94254e-14	0.741684	3.36132e-75	0.200561	3.18303e-05	0.155029	0.00136383
NOP56	blue	-0.481452	5.47844e-26	0.481452	5.47844e-26	0.313749	3.86863e-11	0.230532	1.60498e-06	0.596471	3.29728e-42	0.797454	1.24796e-94	0.442813	8.67406e-22	0.260759	5.09265e-08	0.786554	2.2281e-90	0.653921	4.4122e-53	0.473522	4.41273e-25
ROGDI	blue	-0.195348	5.12907e-05	0.195348	5.12907e-05	-0.0360906	0.458573	-0.0126281	0.795426	0.00980904	0.840394	0.154438	0.0014235	-0.0644271	0.185471	-0.202328	2.70011e-05	0.42054	1.33728e-19	0.00979513	0.840618	0.0570696	0.240947
FBP1	blue	0.401745	7.08118e-18	-0.401745	7.08118e-18	-0.216581	6.79414e-06	-0.194831	5.37401e-05	-0.488336	8.56711e-27	-0.607355	4.24121e-44	-0.40499	3.63212e-18	-0.211584	1.11406e-05	-0.653486	5.44437e-53	-0.529168	5.72279e-32	-0.310591	6.19338e-11
UQCC2	blue	-0.51834	1.58061e-30	0.51834	1.58061e-30	0.0373645	0.442857	-0.0247505	0.6113	0.266775	2.42698e-08	0.522003	5.21265e-31	0.249264	1.99486e-07	-0.122403	0.0116527	0.812363	6.8957e-101	0.517675	1.93005e-30	0.270651	1.49082e-08
NDUFB3	blue	-0.482867	3.75429e-26	0.482867	3.75429e-26	0.128928	0.00785915	0.13367	0.00583893	0.317509	2.1929e-11	0.538012	3.47796e-33	0.324027	8.04301e-12	0.0465771	0.338684	0.686442	2.31949e-60	0.438643	2.29227e-21	0.335051	1.39501e-12
PCSK6	blue	0.119382	0.0139026	-0.119382	0.0139026	-0.247927	2.32834e-07	-0.153955	0.00147401	-0.0176615	0.716883	-0.263049	3.84937e-08	0.107108	0.0274315	0.32474	7.19652e-12	-0.602174	3.43987e-43	-0.254062	1.13737e-07	-0.239567	5.99764e-07
MT-ND4L	blue	0.195812	4.9182e-05	-0.195812	4.9182e-05	-0.185116	0.000126227	0.0263801	0.588032	0.0702734	0.148589	-0.212334	1.03515e-05	0.114539	0.0183086	0.335126	1.3781e-12	-0.566324	2.48745e-37	-0.191039	7.53792e-05	-0.205312	2.03861e-05
MBOAT7	blue	-0.477802	1.44076e-25	0.477802	1.44076e-25	0.305887	1.23558e-10	0.375991	1.09903e-15	0.669575	1.8036e-56	0.785958	3.74109e-90	0.483579	3.102e-26	0.354268	5.54055e-14	0.698247	3.02426e-63	0.556385	7.87758e-36	0.60334	2.15498e-43
CDK10	blue	-0.313882	3.79221e-11	0.313882	3.79221e-11	-0.0361166	0.458249	0.0401489	0.409593	0.283447	2.82258e-09	0.329166	3.58537e-12	0.168981	0.000475097	0.0022476	0.963195	0.486653	1.35381e-26	0.238217	6.96567e-07	0.166982	0.000555419
PSMC5	blue	-0.430059	1.62505e-20	0.430059	1.62505e-20	0.0168108	0.729975	-0.0667701	0.169954	0.157625	0.00112795	0.452113	9.45804e-23	0.0982426	0.0431907	-0.170163	0.000432799	0.770652	1.32492e-84	0.371736	2.42506e-15	0.176286	0.000264459
H2AC20	blue	-0.328082	4.25691e-12	0.328082	4.25691e-12	0.0390859	0.422115	-0.104316	0.031752	0.114665	0.0181804	0.345967	2.29369e-13	0.0779026	0.109197	-0.222018	3.91441e-06	0.595261	5.29649e-42	0.253339	1.23878e-07	0.214151	8.65416e-06
MRPL28	blue	-0.358772	2.51826e-14	0.358772	2.51826e-14	0.0676567	0.164342	-0.0244796	0.615208	0.0049662	0.918789	0.294747	6.04219e-10	-0.0617326	0.204581	-0.315947	2.77892e-11	0.702487	2.56944e-64	0.309101	7.71806e-11	0.137369	0.00460118
B4GALT7	blue	-0.568554	1.12706e-37	0.568554	1.12706e-37	0.143873	0.00298538	0.0989618	0.0416767	0.387678	1.17648e-16	0.577104	5.12365e-39	0.346093	2.24556e-13	0.0434756	0.371859	0.763854	2.81872e-82	0.502757	1.5282e-28	0.348838	1.40988e-13
NPRL3	blue	-0.424687	5.38314e-20	0.424687	5.38314e-20	0.179104	0.000209644	0.302478	2.02293e-10	0.503275	1.31787e-28	0.566014	2.77571e-37	0.43119	1.25942e-20	0.329019	3.66984e-12	0.516355	2.86709e-30	0.401255	7.8263e-18	0.311716	5.24073e-11
NDUFA4	blue	-0.435611	4.60797e-21	0.435611	4.60797e-21	-0.0791448	0.103645	-0.0481726	0.322379	0.0423753	0.384095	0.25297	1.29386e-07	0.0794554	0.102292	-0.183715	0.000142268	0.574763	1.20516e-38	0.229837	1.72843e-06	0.0791427	0.103654
SEC13	blue	-0.522399	4.61905e-31	0.522399	4.61905e-31	0.196716	4.5311e-05	0.0677781	0.163584	0.425044	4.97417e-20	0.636993	1.22817e-49	0.366066	6.83756e-15	0.223135	3.48929e-06	0.664012	3.04691e-55	0.482894	3.72701e-26	0.160127	0.00093678
RACK1	blue	-0.383721	2.53229e-16	0.383721	2.53229e-16	0.114621	0.0182248	0.114105	0.0187578	0.333941	1.66947e-12	0.531872	2.45199e-32	0.198544	3.83412e-05	-0.0278921	0.566814	0.772412	3.20772e-85	0.544605	4.0828e-34	0.312877	4.40799e-11
TELO2	blue	-0.563097	7.73527e-37	0.563097	7.73527e-37	0.212721	9.96514e-06	0.285304	2.2013e-09	0.590449	3.41607e-41	0.693913	3.596e-62	0.506765	4.82262e-29	0.311465	5.44018e-11	0.659454	2.95363e-54	0.558578	3.71203e-36	0.364023	9.88485e-15
CIB1	blue	-0.238191	6.98577e-07	0.238191	6.98577e-07	0.15919	0.00100459	0.095702	0.0489152	0.0323924	0.505919	0.238408	6.81968e-07	-0.086312	0.0758418	-0.246372	2.78369e-07	0.602684	2.8035e-43	0.252805	1.31927e-07	0.243889	3.69329e-07
BUD23	blue	-0.506449	5.28482e-29	0.506449	5.28482e-29	0.126672	0.00902359	0.088307	0.0692883	0.412283	7.88799e-19	0.614222	2.49125e-45	0.34149	4.85072e-13	0.12262	0.0115048	0.743616	8.68978e-76	0.504625	8.9452e-29	0.264872	3.07421e-08
ECSIT	blue	-0.253562	1.2066e-07	0.253562	1.2066e-07	-0.134409	0.00557007	-0.0863832	0.0755995	0.0409332	0.400499	0.187226	0.000105236	0.00888243	0.855297	-0.15231	0.00165878	0.475896	2.3764e-25	0.0950981	0.0503656	0.00119631	0.980405
DTYMK	blue	-0.554194	1.66121e-35	0.554194	1.66121e-35	0.211721	1.09918e-05	0.121877	0.0120198	0.524218	2.64809e-31	0.792276	1.40541e-92	0.403577	4.86227e-18	0.172423	0.000361532	0.844478	1.69591e-116	0.547518	1.56079e-34	0.451228	1.17111e-22
UGP2	blue	0.274503	9.11433e-09	-0.274503	9.11433e-09	-0.174621	0.000302858	-0.103082	0.0338399	-0.282686	3.1238e-09	-0.416599	3.1387e-19	-0.164004	0.000698782	-0.0077515	0.873555	-0.523341	3.46452e-31	-0.424741	5.31906e-20	-0.265605	2.8074e-08
ADRA1A	blue	0.625997	1.63633e-47	-0.625997	1.63633e-47	-0.146811	0.00244127	-0.174553	0.00030453	-0.430306	1.53731e-20	-0.610324	1.25576e-44	-0.412626	7.33398e-19	-0.101456	0.0367677	-0.731374	3.75585e-72	-0.621122	1.34498e-46	-0.38939	8.41737e-17
ERLIN1	blue	0.335269	1.34646e-12	-0.335269	1.34646e-12	-0.132715	0.00620347	-0.194787	5.39531e-05	-0.0510252	0.294521	-0.177177	0.000245829	-0.0342898	0.481312	0.16747	0.000534731	-0.387657	1.18131e-16	-0.183612	0.000143526	-0.28942	1.26041e-09
PSMA5	blue	-0.309433	7.35018e-11	0.309433	7.35018e-11	0.243997	3.64843e-07	-0.017768	0.71525	0.169462	0.000457454	0.414391	5.03689e-19	0.163827	0.000708302	0.025417	0.601735	0.538446	3.02458e-33	0.398572	1.35041e-17	0.170512	0.000420994
VAMP8	blue	-0.114486	0.0183629	0.114486	0.0183629	0.307095	1.03609e-10	0.18661	0.000111002	0.0765607	0.115455	0.233912	1.11573e-06	-0.0695146	0.153034	-0.188692	9.26409e-05	0.449351	1.83958e-22	0.207465	1.66016e-05	0.443009	8.28441e-22
SDHAF1	blue	-0.380347	4.82868e-16	0.380347	4.82868e-16	0.0558765	0.250941	-0.0144426	0.766826	0.166991	0.000555041	0.391546	5.50566e-17	0.0544158	0.263562	-0.18322	0.000148385	0.712476	6.46247e-67	0.281166	3.82124e-09	0.246663	2.69227e-07
C12orf57	blue	-0.322783	9.75825e-12	0.322783	9.75825e-12	0.0838613	0.0845723	0.0729957	0.133449	0.0884624	0.068798	0.336057	1.1846e-12	-0.00744978	0.878438	-0.294672	6.10618e-10	0.714706	1.63893e-67	0.258552	6.653e-08	0.341809	4.6004e-13
WDR4	blue	-0.472273	6.09819e-25	0.472273	6.09819e-25	0.281627	3.59509e-09	0.215385	7.65589e-06	0.530348	3.95742e-32	0.727786	4.00512e-71	0.392717	4.36613e-17	0.222975	3.54738e-06	0.734	6.48599e-73	0.641815	1.3496e-50	0.476681	1.93457e-25
RPL7	blue	-0.36601	6.90761e-15	0.36601	6.90761e-15	0.164975	0.000648634	0.10525	0.0302464	0.253529	1.21141e-07	0.454649	5.10733e-23	0.153935	0.00147617	-0.0635963	0.191218	0.690729	2.15693e-61	0.715317	1.12344e-67	0.270374	1.54394e-08
ELOB	blue	-0.33654	1.09503e-12	0.33654	1.09503e-12	0.0396254	0.415732	-0.0196312	0.686892	-0.0609918	0.210076	0.251131	1.60538e-07	-0.112288	0.0207421	-0.427204	3.07928e-20	0.743993	6.66278e-76	0.245009	3.25223e-07	0.160689	0.000898195
PPIL1	blue	-0.461921	8.47709e-24	0.461921	8.47709e-24	0.211979	1.07186e-05	0.128496	0.00807121	0.54283	7.30212e-34	0.694533	2.53127e-62	0.502083	1.85248e-28	0.373291	1.81844e-15	0.600106	7.84651e-43	0.586853	1.34847e-40	0.287191	1.70662e-09
YIF1B	blue	-0.478484	1.20371e-25	0.478484	1.20371e-25	0.171796	0.000380145	0.0489292	0.314829	0.285184	2.23711e-09	0.542727	7.55153e-34	0.24271	4.21949e-07	0.0374411	0.441922	0.653226	6.17345e-53	0.401071	8.12645e-18	0.330543	2.88012e-12
UROD	blue	-0.238209	6.97156e-07	0.238209	6.97156e-07	0.10178	0.0361679	-0.142331	0.00331315	-0.0667287	0.170219	0.219825	4.89784e-06	-0.108172	0.0259225	-0.221247	4.23672e-06	0.480198	7.64866e-26	0.179705	0.000199415	-0.00935999	0.84761
NDUFA11	blue	-0.366816	5.96842e-15	0.366816	5.96842e-15	-0.0365071	0.4534	-0.0937456	0.0537444	0.0559714	0.250135	0.273245	1.07125e-08	-0.0418235	0.390323	-0.367459	5.31004e-15	0.70436	8.52466e-65	0.251329	1.56869e-07	0.176154	0.000267326
KPTN	blue	-0.446371	3.74573e-22	0.446371	3.74573e-22	0.135183	0.00530059	0.12569	0.00957667	0.450254	1.48077e-22	0.606391	6.27908e-44	0.340876	5.371e-13	0.0838271	0.0846998	0.734182	5.73478e-73	0.419381	1.72065e-19	0.392724	4.35967e-17
RXRB	blue	-0.507569	3.81964e-29	0.507569	3.81964e-29	-0.0418448	0.390082	0.0611584	0.20883	0.567514	1.63142e-37	0.545411	3.1321e-34	0.626268	1.45374e-47	0.475342	2.74722e-25	0.42488	5.15807e-20	0.443917	6.6913e-22	0.0223986	0.64558
RPL3	blue	-0.249549	1.93004e-07	0.249549	1.93004e-07	0.0482711	0.32139	0.125863	0.00947707	0.270358	1.54719e-08	0.371057	2.74846e-15	0.128777	0.00793292	-0.0574441	0.237869	0.600137	7.75198e-43	0.34191	4.52429e-13	0.260081	5.53011e-08
OTUB1	blue	-0.459107	1.70685e-23	0.459107	1.70685e-23	0.297827	3.92241e-10	0.31185	5.13709e-11	0.549902	7.0545e-35	0.70417	9.53608e-65	0.38361	2.58693e-16	0.194762	5.40749e-05	0.779789	7.29548e-88	0.518041	1.72919e-30	0.506649	4.98715e-29
SIL1	blue	-0.316593	2.52004e-11	0.316593	2.52004e-11	-0.154894	0.00137727	-0.167348	0.000539851	-0.174056	0.000317029	0.0250709	0.606693	-0.0647004	0.183609	-0.418338	2.15713e-19	0.487387	1.10902e-26	0.236661	8.2668e-07	-0.0357763	0.462498
COA8	blue	-0.374665	1.40822e-15	0.374665	1.40822e-15	0.152053	0.0016895	0.0859859	0.0769594	0.155854	0.00128439	0.412836	7.01462e-19	-0.00124026	0.979686	-0.263434	3.67142e-08	0.784282	1.59511e-89	0.385462	1.80986e-16	0.294755	6.03587e-10
GADD45A	blue	0.177174	0.000245875	-0.177174	0.000245875	-0.23846	6.78102e-07	-0.151594	0.0017457	-0.255782	9.2728e-08	-0.374409	1.47695e-15	-0.153439	0.00152987	0.0530203	0.276023	-0.477044	1.75881e-25	-0.36475	8.67188e-15	-0.511201	1.32157e-29
ARPC4	blue	-0.346469	2.10743e-13	0.346469	2.10743e-13	0.389049	8.9986e-17	0.237532	7.5124e-07	0.325515	6.37591e-12	0.59236	1.63561e-41	0.125224	0.00984921	-0.110273	0.0231543	0.851284	2.90392e-120	0.445871	4.21689e-22	0.467185	2.24861e-24
PSMB7	blue	-0.321794	1.13718e-11	0.321794	1.13718e-11	0.0358884	0.461096	-0.0806111	0.0973816	0.032692	0.50199	0.313291	4.14314e-11	-0.0121844	0.802463	-0.233818	1.12714e-06	0.635515	2.3985e-49	0.273288	1.06543e-08	0.0802907	0.0987237
RNH1	blue	-0.356933	3.48006e-14	0.356933	3.48006e-14	0.343074	3.72687e-13	0.290903	1.02868e-09	0.365223	7.9625e-15	0.489299	6.58621e-27	0.339364	6.89354e-13	0.255924	9.11774e-08	0.496573	8.79586e-28	0.436522	3.73846e-21	0.200679	3.14842e-05
EIF3F	blue	-0.401148	8.00057e-18	0.401148	8.00057e-18	0.194362	5.60535e-05	0.198192	3.95959e-05	0.4263	3.76514e-20	0.609394	1.84101e-44	0.270931	1.43882e-08	0.115994	0.016872	0.747631	5.02417e-77	0.436749	3.54814e-21	0.356709	3.61934e-14
UROS	blue	-0.28718	1.70908e-09	0.28718	1.70908e-09	0.0240872	0.620888	0.0256312	0.598674	0.198209	3.9536e-05	0.305207	1.3641e-10	0.181014	0.00017874	-0.0681974	0.160988	0.504788	8.53533e-29	0.255951	9.08789e-08	0.0966181	0.046782
RPS15	blue	-0.350383	1.08284e-13	0.350383	1.08284e-13	0.104182	0.0319738	0.106342	0.0285634	0.243076	4.04883e-07	0.45464	5.11799e-23	0.0842459	0.0831508	-0.194691	5.4419e-05	0.812716	4.82938e-101	0.380874	4.36796e-16	0.362873	1.21494e-14
RPL9	blue	-0.319903	1.52137e-11	0.319903	1.52137e-11	0.0877154	0.0711814	0.0881972	0.0696367	0.269572	1.70865e-08	0.458849	1.81971e-23	0.126975	0.00885857	-0.110565	0.0227903	0.726115	1.19024e-70	0.422173	9.36014e-20	0.363381	1.10916e-14
PSMB6	blue	-0.192986	6.34083e-05	0.192986	6.34083e-05	0.197329	4.28467e-05	0.0686575	0.158175	-0.0239367	0.623072	0.234315	1.06798e-06	-0.0960573	0.0480784	-0.330131	3.07539e-12	0.627832	7.33102e-48	0.231277	1.48199e-06	0.184995	0.000127547
PDXK	blue	-0.479191	9.98641e-26	0.479191	9.98641e-26	0.18458	0.000132154	0.251516	1.53462e-07	0.527376	9.99325e-32	0.607861	3.44909e-44	0.387903	1.12613e-16	0.234413	1.05669e-06	0.608708	2.43987e-44	0.402531	6.02758e-18	0.399289	1.16792e-17
PSMD13	blue	-0.470428	9.81283e-25	0.470428	9.81283e-25	0.242709	4.21997e-07	0.150746	0.0018539	0.347492	1.77234e-13	0.607278	4.37557e-44	0.236181	8.71395e-07	-0.0156329	0.748233	0.818458	1.30954e-103	0.46237	7.57536e-24	0.425492	4.50441e-20
PSMB3	blue	-0.40856	1.72813e-18	0.40856	1.72813e-18	0.090474	0.0627029	-0.0850911	0.0800947	0.0734009	0.131301	0.412665	7.27446e-19	0.0524683	0.28106	-0.296572	4.6806e-10	0.800348	8.37446e-96	0.408486	1.75503e-18	0.210721	1.21196e-05
SFXN4	blue	-0.404508	4.01314e-18	0.404508	4.01314e-18	-0.0159011	0.744062	-0.0179408	0.712602	0.255553	9.52972e-08	0.423334	7.25363e-20	0.236571	8.34941e-07	-0.0708525	0.145264	0.657779	6.73552e-54	0.478757	1.11999e-25	0.30108	2.47134e-10
EIF2S2	blue	-0.480564	6.93937e-26	0.480564	6.93937e-26	0.341542	4.80886e-13	0.297385	4.17464e-10	0.573029	2.26103e-38	0.765815	6.11816e-83	0.447523	2.84752e-22	0.270703	1.48091e-08	0.755028	2.27874e-79	0.583348	5.05694e-40	0.580593	1.41379e-39
UQCRC1	blue	-0.218652	5.51644e-06	0.218652	5.51644e-06	-0.139758	0.00393325	-0.24343	3.88987e-07	-0.197787	4.10941e-05	0.0309055	0.525653	-0.136755	0.00478889	-0.327928	4.36187e-12	0.377437	8.37633e-16	0.141928	0.00340407	-0.193788	5.90211e-05
HM13	blue	-0.5618	1.21654e-36	0.5618	1.21654e-36	0.205369	2.02765e-05	0.148348	0.00219407	0.418709	1.99045e-19	0.641358	1.66652e-50	0.364371	9.284e-15	0.0591339	0.224324	0.79615	4.15383e-94	0.556342	7.99417e-36	0.473336	4.63108e-25
METTL23	blue	-0.484321	2.5415e-26	0.484321	2.5415e-26	-0.014369	0.76798	-0.103523	0.0330809	0.270894	1.44561e-08	0.530532	3.73533e-32	0.272204	1.22364e-08	0.00744727	0.878479	0.730597	6.29035e-72	0.457255	2.69625e-23	0.12993	0.00738685
TNIP2	blue	-0.452056	9.58902e-23	0.452056	9.58902e-23	0.346168	2.21735e-13	0.399948	1.02148e-17	0.560422	1.96314e-36	0.635272	2.67675e-49	0.477502	1.55911e-25	0.29623	4.91057e-10	0.621188	1.30742e-46	0.56032	2.03413e-36	0.419788	1.57514e-19
MLST8	blue	-0.490655	4.54196e-27	0.490655	4.54196e-27	0.154846	0.00138203	0.176858	0.000252345	0.454595	5.17508e-23	0.640682	2.27623e-50	0.395223	2.65011e-17	0.22791	2.11986e-06	0.675915	6.669e-58	0.502079	1.85472e-28	0.312652	4.55871e-11
TRIM27	blue	-0.538272	3.19959e-33	0.538272	3.19959e-33	0.107589	0.0267398	0.106346	0.0285578	0.521469	6.13329e-31	0.597087	2.58826e-42	0.609081	2.09321e-44	0.376058	1.08526e-15	0.555704	9.94049e-36	0.527859	8.60129e-32	0.197537	4.2044e-05
RPL10A	blue	-0.39036	6.95595e-17	0.39036	6.95595e-17	0.0924185	0.0572409	0.128057	0.00829189	0.351797	8.49422e-14	0.509173	2.39371e-29	0.27822	5.62833e-09	0.0533079	0.273422	0.70947	4.01918e-66	0.513361	6.98748e-30	0.25498	1.02017e-07
TECR	blue	-0.34211	4.37615e-13	0.34211	4.37615e-13	-0.0795036	0.102084	-0.112041	0.0210259	0.103489	0.0331383	0.313341	4.11262e-11	0.1084	0.0256096	-0.181802	0.000167288	0.575142	1.04997e-38	0.237458	7.57394e-07	0.0941526	0.0527083
FLOT1	blue	-0.459125	1.69953e-23	0.459125	1.69953e-23	0.249495	1.94214e-07	0.261871	4.44681e-08	0.519205	1.2179e-30	0.665579	1.38293e-55	0.435533	4.69119e-21	0.227781	2.14882e-06	0.718078	2.00981e-68	0.516234	2.97247e-30	0.453609	6.57991e-23
MYDGF	blue	-0.4779	1.40426e-25	0.4779	1.40426e-25	0.153215	0.00155463	0.0629431	0.195826	0.252864	1.31015e-07	0.471922	6.6775e-25	0.219023	5.31325e-06	-0.0989907	0.0416168	0.727118	6.19787e-71	0.377617	8.09696e-16	0.411869	8.60986e-19
RPS6	blue	-0.321494	1.19124e-11	0.321494	1.19124e-11	0.145553	0.00266201	0.137679	0.00450917	0.336725	1.06254e-12	0.501702	2.06536e-28	0.182481	0.000157969	-0.0079224	0.870791	0.704696	6.98635e-65	0.405578	3.2159e-18	0.308883	7.97074e-11
RPL27	blue	-0.424279	5.88995e-20	0.424279	5.88995e-20	0.0819582	0.0918964	0.0206932	0.670919	0.288991	1.33637e-09	0.5571	6.16727e-36	0.197763	4.11827e-05	-0.0884493	0.0688392	0.844133	2.60471e-116	0.496142	9.92289e-28	0.276027	7.48651e-09
ABCG5	blue	0.0920873	0.0581424	-0.0920873	0.0581424	-0.318388	1.9182e-11	-0.459669	1.4849e-23	-0.286251	1.93772e-09	-0.330688	2.8143e-12	-0.140528	0.00373753	-0.069339	0.154077	-0.398781	1.29461e-17	-0.230433	1.62197e-06	-0.436413	3.83338e-21
RPS15A	blue	-0.301657	2.27558e-10	0.301657	2.27558e-10	0.0681466	0.161301	-0.0351338	0.47058	0.120104	0.0133326	0.367864	4.93268e-15	-0.00459566	0.92483	-0.240188	5.59692e-07	0.72374	5.52105e-70	0.323911	8.19035e-12	0.206266	1.86179e-05
BLOC1S1	blue	-0.303725	1.69037e-10	0.303725	1.69037e-10	-0.0531335	0.274997	-0.174304	0.000310728	-0.130991	0.00691422	0.148058	0.00223896	-0.141492	0.00350474	-0.493687	1.96647e-27	0.660794	1.52092e-54	0.202545	2.64594e-05	0.0781795	0.10794
SLC4A4	blue	0.248349	2.21773e-07	-0.248349	2.21773e-07	-0.0121782	0.802562	0.180495	0.000186685	-0.00169222	0.972285	-0.209459	1.36992e-05	-0.0117685	0.809074	0.28868	1.39416e-09	-0.438249	2.51117e-21	-0.226424	2.47843e-06	-0.196935	4.44165e-05
NUB1	blue	-0.478732	1.12752e-25	0.478732	1.12752e-25	0.342673	3.98433e-13	0.216085	7.13989e-06	0.477388	1.60668e-25	0.556775	6.89289e-36	0.482924	3.69714e-26	0.376783	9.47241e-16	0.492591	2.66382e-27	0.466377	2.76068e-24	0.238921	6.44318e-07
ALYREF	blue	-0.437068	3.29745e-21	0.437068	3.29745e-21	0.260021	5.57026e-08	0.146309	0.00252724	0.481515	5.38832e-26	0.740991	5.44537e-75	0.338487	7.96357e-13	0.173457	0.000332718	0.77195	4.66143e-85	0.431687	1.1257e-20	0.441113	1.29119e-21
SEC61B	blue	-0.364514	9.04848e-15	0.364514	9.04848e-15	0.011109	0.819584	-0.109799	0.0237557	0.0528122	0.277914	0.327738	4.49482e-12	0.0282003	0.562535	-0.260906	5.00259e-08	0.630661	2.10479e-48	0.291392	9.61787e-10	0.158376	0.00106713
UBE2S	blue	-0.492799	2.51447e-27	0.492799	2.51447e-27	0.288098	1.50901e-09	0.181105	0.000177385	0.496477	9.03511e-28	0.772509	2.96597e-85	0.345771	2.37073e-13	0.135457	0.00520788	0.821182	7.37073e-105	0.491417	3.68305e-27	0.535279	8.33868e-33
FARSA	blue	-0.481559	5.3243e-26	0.481559	5.3243e-26	0.212268	1.04183e-05	0.24803	2.30091e-07	0.525997	1.53133e-31	0.657608	7.32601e-54	0.443485	7.40661e-22	0.240939	5.14692e-07	0.702511	2.53281e-64	0.53675	5.21286e-33	0.392753	4.33523e-17
COX4I2	blue	-0.530796	3.43874e-32	0.530796	3.43874e-32	-0.0119801	0.805708	0.0434416	0.372233	0.0326205	0.502926	0.210637	1.2219e-05	0.0620221	0.202462	-0.215915	7.26217e-06	0.520592	8.0036e-31	0.25981	5.71501e-08	0.00478675	0.921714
SNF8	blue	-0.518224	1.63678e-30	0.518224	1.63678e-30	0.0999414	0.0396865	0.0764632	0.115921	0.372202	2.22483e-15	0.633347	6.35662e-49	0.308653	8.24463e-11	0.00105638	0.982697	0.856788	1.88978e-123	0.458204	2.13419e-23	0.349639	1.22978e-13
SRA1	blue	-0.458603	1.93362e-23	0.458603	1.93362e-23	0.0413129	0.39614	-0.0449395	0.355957	0.0764939	0.115774	0.308701	8.18604e-11	0.109319	0.0243784	-0.21985	4.88512e-06	0.635882	2.03154e-49	0.299281	3.19288e-10	0.195759	4.94213e-05
XPO5	blue	-0.52873	6.56054e-32	0.52873	6.56054e-32	0.166967	0.000556074	0.158618	0.00104816	0.710149	2.66512e-66	0.804128	2.29909e-97	0.656865	1.05402e-53	0.52306	3.77483e-31	0.626245	1.46843e-47	0.636354	1.64127e-49	0.337784	8.93566e-13
UQCRFS1	blue	-0.169354	0.000461358	0.169354	0.000461358	0.142043	0.00337783	0.16466	0.000664523	0.045614	0.348777	0.191868	7.00433e-05	-0.0208545	0.668507	-0.114484	0.0183651	0.368817	4.14521e-15	0.0428573	0.378704	0.291413	9.58947e-10
TRIB3	blue	-0.175642	0.000278738	0.175642	0.000278738	0.132993	0.00609552	0.0671675	0.16742	0.289262	1.28793e-09	0.411396	9.51635e-19	0.207781	1.61051e-05	0.0906565	0.0621725	0.421231	1.15003e-19	0.343455	3.49675e-13	0.412305	7.8505e-19
COPS6	blue	-0.529423	5.28429e-32	0.529423	5.28429e-32	0.0681057	0.161553	-0.00615876	0.899381	0.33665	1.07558e-12	0.603267	2.21916e-43	0.299723	2.99864e-10	0.049271	0.311456	0.78082	3.06026e-88	0.471669	7.12777e-25	0.234045	1.09979e-06
ARPC3	blue	-0.454131	5.79377e-23	0.454131	5.79377e-23	0.43527	4.98246e-21	0.278411	5.48944e-09	0.455103	4.57125e-23	0.68936	4.62599e-61	0.260227	5.43326e-08	0.0491532	0.312616	0.808847	2.31157e-99	0.490294	5.01425e-27	0.595627	4.58954e-42
RAB11B	blue	-0.270451	1.52903e-08	0.270451	1.52903e-08	0.0345579	0.477889	0.22473	2.95776e-06	0.376687	9.64402e-16	0.367687	5.09456e-15	0.232378	1.31685e-06	0.142131	0.00335792	0.439845	1.73446e-21	0.155519	0.00131607	0.243597	3.8174e-07
TRAPPC2L	blue	-0.350563	1.05006e-13	0.350563	1.05006e-13	0.113366	0.0195442	0.0978092	0.0441253	0.126141	0.00931906	0.346557	2.07634e-13	0.0351945	0.469813	-0.198763	3.75776e-05	0.703029	1.86875e-64	0.330087	3.09711e-12	0.214886	8.04544e-06
CDC34	blue	-0.259314	6.06812e-08	0.259314	6.06812e-08	0.00216877	0.964485	-0.0200711	0.680258	0.119833	0.0135441	0.274976	8.57631e-09	0.0291791	0.549048	-0.184635	0.000131533	0.592136	1.7837e-41	0.262339	4.19964e-08	0.202919	2.55478e-05
FARSB	blue	-0.508684	2.761e-29	0.508684	2.761e-29	0.207296	1.68729e-05	0.180037	0.00019397	0.611371	8.15094e-45	0.778966	1.45631e-87	0.53713	4.61616e-33	0.352401	7.65397e-14	0.719144	1.02831e-68	0.645528	2.39866e-51	0.405197	3.48035e-18
NDUFB10	blue	-0.270622	1.49629e-08	0.270622	1.49629e-08	-0.0144589	0.76657	-0.0713973	0.142187	-0.115227	0.0176163	0.161052	0.000873996	-0.150905	0.00183317	-0.348239	1.56131e-13	0.57507	1.07772e-38	0.122752	0.0114151	-0.00471765	0.922841
NDUFA6	blue	-0.45092	1.26164e-22	0.45092	1.26164e-22	-0.0402468	0.408452	-0.0140222	0.773426	0.17515	0.000290131	0.3881	1.08351e-16	0.155327	0.00133458	-0.142568	0.00326078	0.657364	8.25782e-54	0.30926	7.53984e-11	0.259453	5.96695e-08
FRG1	blue	-0.284533	2.44124e-09	0.284533	2.44124e-09	0.260156	5.48009e-08	0.109321	0.0243752	0.0831793	0.087141	0.289164	1.30514e-09	0.0100851	0.835966	-0.111975	0.0211022	0.521928	5.33344e-31	0.185966	0.000117344	0.160101	0.000938585
PRMT1	blue	-0.412561	7.43592e-19	0.412561	7.43592e-19	0.395396	2.5599e-17	0.426332	3.73854e-20	0.658896	3.88889e-54	0.782831	5.53964e-89	0.3761	1.07674e-15	0.288297	1.46879e-09	0.758947	1.20798e-80	0.499863	3.48216e-28	0.596449	3.32552e-42
CBY1	blue	-0.377557	8.18841e-16	0.377557	8.18841e-16	0.159491	0.00098233	0.211714	1.09995e-05	0.414666	4.74993e-19	0.564625	4.52701e-37	0.21712	6.43708e-06	0.00592948	0.903108	0.723176	7.93331e-70	0.379874	5.28319e-16	0.416693	3.07594e-19
RPL22	blue	-0.179024	0.000211036	0.179024	0.000211036	0.0926754	0.0565496	0.194125	5.72634e-05	0.331959	2.29643e-12	0.380721	4.49736e-16	0.189405	8.70378e-05	0.145394	0.00269127	0.457862	2.32216e-23	0.329838	3.22259e-12	0.180705	0.000183437
PIGU	blue	-0.590592	3.23368e-41	0.590592	3.23368e-41	0.22792	2.11772e-06	0.213401	9.31932e-06	0.593309	1.13232e-41	0.801045	4.34227e-96	0.484024	2.75276e-26	0.24405	3.62626e-07	0.816714	8.05436e-103	0.588381	7.54184e-41	0.528924	6.17593e-32
SLC25A11	blue	-0.183862	0.000140508	0.183862	0.000140508	0.118929	0.014271	0.123121	0.011168	0.0220741	0.650371	0.153418	0.00153215	-0.0424986	0.382712	-0.216614	6.77213e-06	0.447833	2.64474e-22	0.1186	0.0145436	0.204822	2.13545e-05
UBA52	blue	-0.387352	1.25386e-16	0.387352	1.25386e-16	0.108121	0.0259936	0.0860297	0.0768084	0.200779	3.11933e-05	0.472874	5.22033e-25	0.0790896	0.103887	-0.200319	3.25539e-05	0.836155	3.94891e-112	0.39071	6.4932e-17	0.303838	1.6631e-10
ATOX1	blue	-0.375722	1.15581e-15	0.375722	1.15581e-15	-0.172575	0.00035716	-0.299121	3.26629e-10	-0.191371	7.31944e-05	0.0487441	0.316665	-0.0128076	0.792585	-0.381726	3.71258e-16	0.492192	2.97427e-27	0.275889	7.62153e-09	-0.252664	1.3413e-07
UQCC3	blue	-0.399567	1.10381e-17	0.399567	1.10381e-17	0.061488	0.206383	0.0302353	0.534675	0.236987	7.97661e-07	0.500615	2.81327e-28	0.110627	0.022713	-0.171232	0.000397605	0.827494	7.72806e-108	0.401401	7.59684e-18	0.34717	1.87175e-13
FAM50A	blue	-0.500833	2.64434e-28	0.500833	2.64434e-28	0.224348	3.07742e-06	0.127013	0.00883844	0.360012	2.02242e-14	0.594166	8.11497e-42	0.351624	8.75038e-14	0.0596436	0.220348	0.753551	6.79681e-79	0.478606	1.16578e-25	0.313731	3.87926e-11
IYD	blue	0.339722	6.49925e-13	-0.339722	6.49925e-13	-0.25393	1.15531e-07	-0.179833	0.000197293	-0.299969	2.89572e-10	-0.489664	5.96041e-27	-0.208889	1.44759e-05	-0.0043602	0.928671	-0.601028	5.43774e-43	-0.384279	2.27444e-16	-0.373428	1.77275e-15
NDUFC2	blue	-0.196318	4.69766e-05	0.196318	4.69766e-05	-0.184539	0.000132614	-0.228555	1.98028e-06	-0.0640806	0.187853	0.0537421	0.269529	-0.0507286	0.297341	-0.264974	3.03594e-08	0.344483	2.94422e-13	0.11797	0.015079	-0.067687	0.164152
LEMD2	blue	-0.564519	4.69975e-37	0.564519	4.69975e-37	0.184718	0.0001306	0.286485	1.87766e-09	0.750298	7.34168e-78	0.794556	1.78494e-93	0.689774	3.67372e-61	0.46165	9.06954e-24	0.68523	4.50556e-60	0.612554	4.99209e-45	0.463743	5.36814e-24
CLTA	blue	-0.495209	1.2878e-27	0.495209	1.2878e-27	0.284791	2.35839e-09	0.202343	2.69645e-05	0.462211	7.88349e-24	0.710589	2.04048e-66	0.37406	1.57617e-15	0.0995527	0.0404663	0.852667	4.7261e-121	0.558561	3.73368e-36	0.444644	5.63673e-22
SH3GL1	blue	-0.402433	6.15064e-18	0.402433	6.15064e-18	0.302337	2.06428e-10	0.367878	4.92011e-15	0.557121	6.12374e-36	0.660811	1.50834e-54	0.341211	5.08021e-13	0.22844	2.00447e-06	0.664515	2.36606e-55	0.353884	5.92258e-14	0.491653	3.45073e-27
NINJ1	blue	-0.291696	9.22264e-10	0.291696	9.22264e-10	0.232912	1.24308e-06	0.14944	0.00203268	0.262964	3.88937e-08	0.372313	2.17966e-15	0.193494	6.05948e-05	0.0406217	0.404097	0.481664	5.17813e-26	0.223481	3.36674e-06	0.182632	0.000155964
STX8	blue	-0.179711	0.000199321	0.179711	0.000199321	0.231721	1.41315e-06	0.123908	0.0106574	0.0536427	0.270416	0.251078	1.61533e-07	-0.0057022	0.906805	-0.246745	2.6673e-07	0.580112	1.68975e-39	0.221311	4.20903e-06	0.204568	2.18742e-05
COX14	blue	-0.175453	0.000283047	0.175453	0.000283047	0.114082	0.018782	-0.0401202	0.409929	-0.0941245	0.0527793	0.193938	5.82301e-05	-0.193863	5.86216e-05	-0.356196	3.95947e-14	0.557062	6.24932e-36	0.0356115	0.464564	0.179541	0.000202158
RPLP2	blue	-0.394441	3.09791e-17	0.394441	3.09791e-17	0.172715	0.000353175	0.0828546	0.088386	0.256193	8.82967e-08	0.528495	7.05877e-32	0.0909146	0.061429	-0.19202	6.91024e-05	0.883327	6.06641e-141	0.439373	1.93544e-21	0.37556	1.19143e-15
SEM1	blue	-0.439233	1.99949e-21	0.439233	1.99949e-21	-0.0267108	0.583361	-0.11672	0.0161924	0.106288	0.028644	0.378233	7.20856e-16	0.0728519	0.134218	-0.252117	1.43042e-07	0.760357	4.14321e-81	0.412794	7.07767e-19	0.134979	0.00537027
PKN1	blue	-0.438839	2.19065e-21	0.438839	2.19065e-21	0.284125	2.57842e-09	0.339279	6.99042e-13	0.563202	7.45734e-37	0.689558	4.14415e-61	0.459631	1.49904e-23	0.251498	1.53789e-07	0.718946	1.16497e-68	0.568122	1.3148e-37	0.444341	6.05437e-22
SIPA1	blue	-0.398889	1.26665e-17	0.398889	1.26665e-17	0.453742	6.37026e-23	0.386436	1.49828e-16	0.407188	2.30166e-18	0.509615	2.10376e-29	0.285172	2.24084e-09	0.121843	0.0120436	0.5903	3.61854e-41	0.347763	1.69279e-13	0.449808	1.64826e-22
CCNQ	blue	-0.452459	8.69755e-23	0.452459	8.69755e-23	0.247743	2.37814e-07	0.120519	0.0130146	0.242629	4.258e-07	0.478513	1.19467e-25	0.220689	4.48536e-06	-0.0531465	0.27488	0.693888	3.64824e-62	0.398	1.51601e-17	0.32448	7.49498e-12
UQCRH	blue	-0.460647	1.16475e-23	0.460647	1.16475e-23	0.179277	0.000206642	0.143149	0.00313537	0.393209	3.95952e-17	0.6351	2.89254e-49	0.296452	4.76017e-10	0.108819	0.0250409	0.72286	9.70979e-70	0.389758	7.82992e-17	0.437108	3.26694e-21
CCDC107	blue	-0.531798	2.51001e-32	0.531798	2.51001e-32	0.0158522	0.744823	0.0187943	0.699579	0.28106	3.87546e-09	0.415058	4.36815e-19	0.342443	4.13999e-13	0.0424813	0.382905	0.580149	1.66684e-39	0.3973	1.74619e-17	0.198731	3.76883e-05
RPS11	blue	-0.369103	3.93428e-15	0.369103	3.93428e-15	0.149928	0.00196403	0.105825	0.0293489	0.271539	1.33181e-08	0.503001	1.42524e-28	0.108999	0.0248005	-0.155392	0.00132834	0.83609	4.26222e-112	0.397332	1.73487e-17	0.359656	2.15407e-14
MANF	blue	-0.520035	9.47632e-31	0.520035	9.47632e-31	0.2183	5.71578e-06	0.0998426	0.0398835	0.233261	1.19718e-06	0.464137	4.86175e-24	0.235122	9.78239e-07	-0.0459581	0.345149	0.620978	1.43043e-46	0.457302	2.66541e-23	0.398305	1.4256e-17
FIS1	blue	-0.284748	2.37183e-09	0.284748	2.37183e-09	-0.13973	0.00394061	-0.163486	0.000726971	-0.194212	5.68149e-05	0.0307671	0.527509	-0.162313	0.000794671	-0.40673	2.53182e-18	0.511669	1.15169e-29	0.190271	8.06619e-05	-0.0581829	0.231878
ACO1	blue	0.11388	0.0189946	-0.11388	0.0189946	-0.15214	0.00167902	-0.101626	0.0364526	-0.173897	0.000321132	-0.267063	2.34113e-08	-0.0709121	0.144925	0.101847	0.0360456	-0.437404	3.0518e-21	-0.35701	3.43304e-14	-0.213654	9.0895e-06
MRPS34	blue	-0.368581	4.32794e-15	0.368581	4.32794e-15	0.0963825	0.047323	0.0427817	0.379547	0.104501	0.031449	0.381896	3.59403e-16	0.0411338	0.398193	-0.219327	5.15181e-06	0.735744	1.99533e-73	0.336408	1.11872e-12	0.223793	3.25966e-06
CYP4V2	blue	0.355039	4.84502e-14	-0.355039	4.84502e-14	-0.218791	5.43916e-06	-0.103874	0.0324873	-0.305979	1.21916e-10	-0.528705	6.61047e-32	-0.272716	1.14622e-08	-0.0201732	0.678723	-0.643917	5.09122e-51	-0.545043	3.53558e-34	-0.243551	3.83699e-07
POLRMT	blue	-0.527639	9.21164e-32	0.527639	9.21164e-32	-0.0981559	0.0433763	-0.111884	0.0212073	0.312578	4.60931e-11	0.442692	8.92318e-22	0.342234	4.28646e-13	0.0645103	0.184903	0.63908	4.7451e-50	0.470988	8.49749e-25	0.0130693	0.788444
SNTA1	blue	-0.355998	4.09856e-14	0.355998	4.09856e-14	0.000938698	0.984624	-0.064753	0.183253	0.227023	2.32743e-06	0.391393	5.67471e-17	0.248051	2.29525e-07	0.0538087	0.268935	0.491641	3.462e-27	0.193681	5.95872e-05	0.0012607	0.979351
PRPF6	blue	-0.528114	7.94606e-32	0.528114	7.94606e-32	0.160255	0.000927855	0.125544	0.00966114	0.490972	4.16249e-27	0.704406	8.29489e-65	0.449041	1.98147e-22	0.143056	0.00315508	0.823856	4.16674e-106	0.555853	9.44767e-36	0.38251	3.19546e-16
RPS3	blue	-0.369424	3.70982e-15	0.369424	3.70982e-15	0.181484	0.000171833	0.193824	5.8827e-05	0.40539	3.34382e-18	0.597938	1.85128e-42	0.223848	3.2412e-06	0.0059937	0.902064	0.798783	3.62861e-95	0.506141	5.77645e-29	0.418423	2.11745e-19
NEDD8	blue	-0.450474	1.40449e-22	0.450474	1.40449e-22	0.081127	0.0952511	-0.0011412	0.981308	0.170717	0.000414216	0.459082	1.71779e-23	0.0940079	0.0530748	-0.235496	9.39127e-07	0.835302	1.07193e-111	0.387229	1.28417e-16	0.223931	3.21341e-06
DDRGK1	blue	-0.376203	1.05618e-15	0.376203	1.05618e-15	-0.0227812	0.63995	-0.0099341	0.838387	0.0983072	0.0430529	0.263814	3.50341e-08	0.11752	0.0154722	-0.12034	0.0131509	0.540109	1.76867e-33	0.311831	5.15223e-11	0.125837	0.00949159
MED11	blue	-0.212985	9.70993e-06	0.212985	9.70993e-06	0.0496409	0.307833	0.0474047	0.330162	0.0635609	0.191466	0.181799	0.000167331	0.0311454	0.522443	-0.240509	5.40032e-07	0.489465	6.29358e-27	0.222301	3.80225e-06	0.214891	8.0415e-06
ENPEP	blue	0.215735	7.39376e-06	-0.215735	7.39376e-06	-0.0405353	0.405098	-0.118628	0.0145202	-0.287966	1.53638e-09	-0.429874	1.69423e-20	-0.169105	0.000470472	0.0612742	0.207968	-0.615776	1.29926e-45	-0.343464	3.49158e-13	-0.395636	2.43961e-17
ANO1	blue	0.242229	4.45403e-07	-0.242229	4.45403e-07	-0.170374	0.000425633	0.0299845	0.53807	-0.176445	0.000261025	-0.370638	2.96865e-15	-0.0776426	0.110388	0.0638552	0.189413	-0.532066	2.30649e-32	-0.29429	6.43926e-10	-0.13871	0.00421461
ABCF1	blue	-0.471616	7.22743e-25	0.471616	7.22743e-25	0.178605	0.000218492	0.162511	0.000782859	0.588248	7.93331e-41	0.691312	1.55654e-61	0.607995	3.26586e-44	0.466714	2.53434e-24	0.553634	2.00892e-35	0.494499	1.56919e-27	0.277849	5.90809e-09
EMC10	blue	-0.294221	6.50152e-10	0.294221	6.50152e-10	0.0875773	0.0716295	0.22534	2.77577e-06	0.346389	2.13592e-13	0.39905	1.22587e-17	0.271334	1.36703e-08	0.0673934	0.165993	0.489706	5.89247e-27	0.359441	2.23749e-14	0.390084	7.34406e-17
RPL38	blue	-0.428949	2.08529e-20	0.428949	2.08529e-20	0.0124971	0.797501	-0.0525661	0.280163	0.199171	3.61931e-05	0.488077	9.19375e-27	0.120085	0.0133476	-0.201738	2.85311e-05	0.8486	9.34007e-119	0.453748	6.35978e-23	0.243861	3.70479e-07
SELENOP	blue	0.113186	0.0197399	-0.113186	0.0197399	-0.283768	2.70435e-09	-0.377983	7.55674e-16	-0.278514	5.41596e-09	-0.344264	3.05439e-13	0.00085359	0.986018	0.0903441	0.0630826	-0.483616	3.07098e-26	-0.229582	1.77596e-06	-0.606587	5.79759e-44
GET3	blue	-0.561293	1.45115e-36	0.561293	1.45115e-36	0.199366	3.55499e-05	0.232504	1.29899e-06	0.456209	3.48688e-23	0.607956	3.31876e-44	0.448842	2.07828e-22	0.275317	8.20666e-09	0.634182	4.37178e-49	0.472464	5.8051e-25	0.252506	1.3664e-07
HDAC11	blue	-0.545332	3.21431e-34	0.545332	3.21431e-34	0.151164	0.0017998	0.156317	0.00124167	0.580996	1.21718e-39	0.719788	6.85029e-69	0.515796	3.3882e-30	0.255405	9.69875e-08	0.724946	2.53929e-70	0.602584	2.91822e-43	0.476039	2.28901e-25
RPLP1	blue	-0.439762	1.7683e-21	0.439762	1.7683e-21	0.106053	0.0290005	0.0320046	0.511028	0.248202	2.25563e-07	0.505342	7.27501e-29	0.142551	0.0032643	-0.153267	0.00154884	0.832944	1.64534e-110	0.472999	5.05388e-25	0.299606	3.04915e-10
ASPSCR1	blue	-0.369756	3.49107e-15	0.369756	3.49107e-15	-0.211087	1.16945e-05	-0.28266	3.1345e-09	0.0849416	0.0806289	0.237258	7.7421e-07	0.216242	7.02904e-06	-0.0262749	0.589521	0.440119	1.62766e-21	0.300344	2.74521e-10	-0.377528	8.23396e-16
BAG1	blue	-0.175622	0.000279187	0.175622	0.000279187	0.0528916	0.277192	0.181669	0.000169174	0.178551	0.00021948	0.23888	6.47275e-07	0.0551651	0.257034	-0.0169929	0.727166	0.401777	7.03521e-18	0.0386349	0.427493	0.190539	7.87792e-05
PA2G4	blue	-0.503896	1.10272e-28	0.503896	1.10272e-28	0.231763	1.40681e-06	0.145291	0.00271029	0.47054	9.53565e-25	0.729608	1.20946e-71	0.30385	1.66016e-10	0.0868963	0.0738722	0.85247	6.13036e-121	0.560901	1.66244e-36	0.486507	1.40831e-26
UGT1A4	blue	0.255348	9.76447e-08	-0.255348	9.76447e-08	-0.294586	6.17925e-10	-0.286524	1.86778e-09	-0.319562	1.6031e-11	-0.456994	2.87548e-23	-0.11975	0.0136095	0.0390875	0.422095	-0.528638	6.75074e-32	-0.195503	5.05749e-05	-0.689926	3.37563e-61
CUX2	blue	0.121457	0.0123199	-0.121457	0.0123199	-0.257426	7.61836e-08	-0.271534	1.33271e-08	-0.25204	1.44333e-07	-0.333876	1.68685e-12	-0.0326968	0.501927	0.0073377	0.880253	-0.378128	7.35243e-16	-0.136105	0.00499486	-0.555256	1.15778e-35
PRDX2	blue	-0.31249	4.67015e-11	0.31249	4.67015e-11	0.00155846	0.974475	0.0733375	0.131635	0.145611	0.00265154	0.275493	8.02207e-09	0.126319	0.00921898	-0.0552768	0.256071	0.436305	3.92932e-21	0.218859	5.4021e-06	0.219562	5.03043e-06
LAMTOR1	blue	-0.562858	8.41164e-37	0.562858	8.41164e-37	0.273384	1.0523e-08	0.262239	4.25132e-08	0.462492	7.34917e-24	0.653399	5.67854e-53	0.376123	1.07222e-15	0.14826	0.00220769	0.78316	4.17831e-89	0.508148	3.22765e-29	0.402429	6.15543e-18
HSPE1	blue	-0.328457	4.01194e-12	0.328457	4.01194e-12	0.0087876	0.856825	-0.0875438	0.0717384	0.0713179	0.142633	0.339295	6.97242e-13	0.0358392	0.461711	-0.271126	1.4037e-08	0.674016	1.80618e-57	0.441894	1.07577e-21	0.22187	3.9745e-06
RPL13A	blue	-0.342839	3.87567e-13	0.342839	3.87567e-13	0.150224	0.0019235	0.122851	0.0113484	0.274361	9.2832e-09	0.475041	2.9716e-25	0.103879	0.0324791	-0.134103	0.00568016	0.793298	5.59144e-93	0.419105	1.82683e-19	0.338747	7.63036e-13
MRPS7	blue	-0.466617	2.5973e-24	0.466617	2.5973e-24	0.0697167	0.151841	0.0103503	0.831714	0.312904	4.38999e-11	0.562846	8.44657e-37	0.281504	3.65458e-09	0.122735	0.0114268	0.66606	1.08391e-55	0.449088	1.959e-22	0.172115	0.000370576
AK1	blue	-0.231079	1.51384e-06	0.231079	1.51384e-06	0.112253	0.0207827	0.0318919	0.512517	-0.0193168	0.691648	0.160387	0.000918741	-0.0637495	0.190149	-0.240115	5.64317e-07	0.392513	4.54625e-17	0.175511	0.000281726	0.196319	4.69741e-05
FAM13A	blue	0.402172	6.48778e-18	-0.402172	6.48778e-18	0.00609584	0.900403	-0.112165	0.0208829	-0.214061	8.73121e-06	-0.344488	2.94134e-13	-0.240044	5.68784e-07	0.0467865	0.336514	-0.482166	4.52845e-26	-0.359447	2.2353e-14	-0.315154	3.13215e-11
GLO1	blue	-0.239159	6.2754e-07	0.239159	6.2754e-07	-0.0871315	0.0730911	-0.153508	0.0015223	0.345638	2.42465e-13	0.425095	4.91843e-20	0.373838	1.64252e-15	0.300174	2.8123e-10	0.315979	2.76559e-11	0.347925	1.64675e-13	-0.0396441	0.415512
DDX39A	blue	-0.568258	1.25244e-37	0.568258	1.25244e-37	0.274156	9.53105e-09	0.298983	3.33113e-10	0.626492	1.31843e-47	0.801095	4.14239e-96	0.529518	5.13089e-32	0.253653	1.19381e-07	0.790407	7.47915e-92	0.595612	4.61714e-42	0.613167	3.86889e-45
GYS2	blue	0.40051	9.11221e-18	-0.40051	9.11221e-18	-0.262478	4.12831e-08	-0.229324	1.82528e-06	-0.342216	4.29982e-13	-0.535006	9.09518e-33	-0.230231	1.65726e-06	0.0532849	0.27363	-0.705726	3.7922e-65	-0.475274	2.7958e-25	-0.470247	1.02806e-24
ATAD3B	blue	-0.384357	2.24022e-16	0.384357	2.24022e-16	0.297927	3.86746e-10	0.171762	0.000381158	0.44921	1.90292e-22	0.606828	5.25553e-44	0.266842	2.40664e-08	0.146557	0.00248443	0.617078	7.50803e-46	0.502327	1.72817e-28	0.412202	8.02486e-19
CDC37	blue	-0.611699	7.11756e-45	0.611699	7.11756e-45	0.264595	3.18164e-08	0.273989	9.73697e-09	0.557935	4.63167e-36	0.682757	1.72956e-59	0.445717	4.37433e-22	0.242052	4.54368e-07	0.744967	3.3509e-76	0.560227	2.10006e-36	0.352134	8.01423e-14
NDUFA8	blue	-0.448741	2.12897e-22	0.448741	2.12897e-22	0.0829716	0.0879355	0.0584145	0.230022	0.193165	6.24017e-05	0.435908	4.30458e-21	0.166249	0.000587948	-0.0966149	0.0467893	0.689144	5.21489e-61	0.338537	7.89753e-13	0.194802	5.38777e-05
RHOC	blue	-0.443249	7.83046e-22	0.443249	7.83046e-22	0.254699	1.05471e-07	0.266841	2.40699e-08	0.234319	1.06749e-06	0.444891	5.31747e-22	0.150013	0.00195231	-0.0495489	0.308732	0.691427	1.45941e-61	0.436008	4.20685e-21	0.371295	2.63043e-15
DDAH2	blue	-0.340671	5.55555e-13	0.340671	5.55555e-13	0.145856	0.00260724	0.154794	0.00138724	0.500351	3.03192e-28	0.618406	4.27973e-46	0.365012	8.27144e-15	0.250894	1.65045e-07	0.626283	1.44425e-47	0.348312	1.54199e-13	0.239959	5.74153e-07
ATP11C	blue	0.268955	1.84698e-08	-0.268955	1.84698e-08	0.0357491	0.462839	-0.0027413	0.955119	-0.0966042	0.0468138	-0.244459	3.46197e-07	-0.012418	0.798757	0.271722	1.30113e-08	-0.548115	1.27995e-34	-0.360215	1.95096e-14	-0.311328	5.55239e-11
IQGAP2	blue	0.166921	0.000558068	-0.166921	0.000558068	-0.332463	2.11801e-12	-0.277003	6.59642e-09	-0.0753604	0.121289	-0.29157	9.38487e-10	0.180277	0.00019013	0.345666	2.41308e-13	-0.603963	1.67685e-43	-0.156992	0.00118173	-0.529543	5.09044e-32
FAAP20	blue	-0.355712	4.30899e-14	0.355712	4.30899e-14	0.142232	0.00333526	0.0727345	0.134848	0.215981	7.21446e-06	0.416453	3.23851e-19	0.0897413	0.0648692	-0.0816405	0.0931673	0.640348	2.65415e-50	0.268164	2.03983e-08	0.274879	8.68425e-09
PTPA	blue	-0.22222	3.8343e-06	0.22222	3.8343e-06	0.307735	9.43345e-11	0.330651	2.83087e-12	0.360524	1.84662e-14	0.442274	9.84261e-22	0.209602	1.35113e-05	0.0926904	0.0565097	0.50495	8.14522e-29	0.344966	2.71467e-13	0.379069	6.15494e-16
ANAPC2	blue	-0.441753	1.11195e-21	0.441753	1.11195e-21	0.0306298	0.529354	0.0380667	0.434326	0.45824	2.11538e-23	0.52222	4.87931e-31	0.459693	1.4762e-23	0.324023	8.04825e-12	0.439002	2.10926e-21	0.327654	4.55459e-12	0.0418521	0.389999
ACOT7	blue	-0.276164	7.35538e-09	0.276164	7.35538e-09	0.324924	6.99299e-12	0.19546	5.0772e-05	0.36992	3.38734e-15	0.543683	5.52419e-34	0.2364	8.50748e-07	0.20144	2.93357e-05	0.500013	3.33681e-28	0.209177	1.40777e-05	0.36889	4.09063e-15
ETS2	blue	0.400401	9.31617e-18	-0.400401	9.31617e-18	0.0442162	0.36376	0.0658669	0.175817	-0.179984	0.000194839	-0.318675	1.83615e-11	-0.176795	0.000253656	0.0437697	0.368629	-0.515742	3.44312e-30	-0.333147	1.89726e-12	-0.0169263	0.728193
GBP7	blue	0.259486	5.94382e-08	-0.259486	5.94382e-08	-0.0896232	0.0652243	-0.272004	1.25534e-08	-0.363437	1.09806e-14	-0.400079	9.94692e-18	-0.225783	2.65042e-06	-0.0968438	0.0462684	-0.486522	1.40273e-26	-0.37418	1.54126e-15	-0.319924	1.5165e-11
SUCLG2	blue	0.266047	2.65714e-08	-0.266047	2.65714e-08	-0.155084	0.0013584	-0.05618	0.248372	-0.369317	3.78321e-15	-0.527518	9.56173e-32	-0.258506	6.6907e-08	-0.0630413	0.195129	-0.587538	1.03973e-40	-0.321942	1.11158e-11	-0.310122	6.63909e-11
PGD	blue	-0.266214	2.60253e-08	0.266214	2.60253e-08	0.323427	8.83024e-12	0.133629	0.00585426	0.319815	1.54222e-11	0.494919	1.39596e-27	0.22687	2.3651e-06	0.187931	9.89925e-05	0.430123	1.6018e-20	0.366977	5.79669e-15	0.336027	1.19041e-12
POLR2F	blue	-0.363834	1.0226e-14	0.363834	1.0226e-14	-0.0679854	0.162296	-0.161688	0.000833164	0.0839899	0.0840947	0.324889	7.03138e-12	0.0763116	0.116648	-0.243876	3.69871e-07	0.654617	3.15036e-53	0.362536	1.29036e-14	0.0857574	0.0777503
UBE2M	blue	-0.518439	1.53431e-30	0.518439	1.53431e-30	0.250167	1.79632e-07	0.251484	1.54047e-07	0.462132	8.04164e-24	0.703438	1.46864e-64	0.314378	3.51984e-11	0.0656558	0.177208	0.872481	2.5353e-133	0.504061	1.05189e-28	0.510568	1.59126e-29
RPL30	blue	-0.474034	3.86241e-25	0.474034	3.86241e-25	0.0329654	0.49842	-0.0323773	0.506117	0.289557	1.23697e-09	0.480831	6.46378e-26	0.274019	9.70058e-09	0.00619347	0.898817	0.671863	5.53852e-57	0.763461	3.82006e-82	0.15234	0.00165525
FIBP	blue	-0.568301	1.23356e-37	0.568301	1.23356e-37	0.261891	4.43584e-08	0.241138	5.03396e-07	0.436499	3.75799e-21	0.644385	4.09272e-51	0.323628	8.55846e-12	0.118272	0.0148205	0.754706	2.89454e-79	0.443138	8.03663e-22	0.468015	1.82021e-24
SYNE4	blue	-0.225284	2.79199e-06	0.225284	2.79199e-06	-0.0254501	0.601261	-0.0849818	0.080485	0.148105	0.00223155	0.295314	5.58237e-10	0.138649	0.00423154	-0.110138	0.0233237	0.40893	1.59903e-18	0.315149	3.13447e-11	0.254992	1.01871e-07
RPL23	blue	-0.390466	6.81245e-17	0.390466	6.81245e-17	0.0910306	0.0610972	0.0640914	0.187778	0.323656	8.52093e-12	0.547414	1.61518e-34	0.225007	2.87388e-06	-0.0417628	0.391011	0.804734	1.28255e-97	0.490924	4.21729e-27	0.276058	7.45698e-09
PDAP1	blue	-0.560777	1.73594e-36	0.560777	1.73594e-36	0.156523	0.00122305	0.187047	0.000106887	0.541428	1.15297e-33	0.71301	4.65703e-67	0.403906	4.54341e-18	0.238587	6.68642e-07	0.784196	1.71705e-89	0.553799	1.89958e-35	0.371475	2.54454e-15
COMMD3	blue	-0.476961	1.79769e-25	0.476961	1.79769e-25	0.0821922	0.0909694	-0.0143115	0.768883	0.274053	9.65745e-09	0.513752	6.22311e-30	0.217397	6.26042e-06	-0.119157	0.0140847	0.801902	1.92974e-96	0.427143	3.12125e-20	0.285819	2.05393e-09
FKBP8	blue	-0.398208	1.45373e-17	0.398208	1.45373e-17	0.0903095	0.0631839	0.0979305	0.0438622	0.327066	4.99732e-12	0.526383	1.35901e-31	0.245214	3.1773e-07	-0.00278595	0.954388	0.715728	8.70828e-68	0.34782	1.67657e-13	0.316868	2.41705e-11
EIF6	blue	-0.485722	1.74182e-26	0.485722	1.74182e-26	0.0153582	0.752511	-0.115647	0.0172058	0.236927	8.02898e-07	0.494019	1.79343e-27	0.212037	1.06577e-05	-0.0594497	0.221855	0.766611	3.27644e-83	0.544264	4.56627e-34	0.0895375	0.0654826
ATP5F1D	blue	-0.172293	0.000365317	0.172293	0.000365317	-0.0861887	0.0762626	-0.0790856	0.103905	-0.154134	0.00145512	0.0253624	0.602516	-0.258415	6.76408e-08	-0.494037	1.78422e-27	0.528473	7.10763e-32	0.00199619	0.96731	0.138918	0.00415737
DPH5	blue	-0.438174	2.55475e-21	0.438174	2.55475e-21	0.113194	0.019731	0.0771808	0.112529	0.409682	1.36567e-18	0.542657	7.72539e-34	0.379221	5.97937e-16	0.269503	1.72356e-08	0.552733	2.72415e-35	0.478827	1.09959e-25	0.105822	0.0293548
RUVBL2	blue	-0.499486	3.87424e-28	0.499486	3.87424e-28	0.0920277	0.0583057	0.0196344	0.686843	0.343298	3.59015e-13	0.613079	4.01342e-45	0.243674	3.78426e-07	-0.0245043	0.614851	0.850869	4.98942e-120	0.518065	1.71669e-30	0.261249	4.79791e-08
AKR1D1	blue	0.371998	2.31028e-15	-0.371998	2.31028e-15	-0.134456	0.00555334	-0.210269	1.26647e-05	-0.364415	9.21069e-15	-0.48143	5.51154e-26	-0.302051	2.1507e-10	-0.114037	0.0188292	-0.554137	1.69388e-35	-0.437702	2.84914e-21	-0.361498	1.553e-14
ATP5MC3	blue	-0.22275	3.63071e-06	0.22275	3.63071e-06	0.0348226	0.474522	0.0516906	0.288262	0.0877082	0.0712048	0.237003	7.96231e-07	0.0446355	0.359224	-0.065414	0.178813	0.401964	6.77083e-18	0.158619	0.00104807	0.1894	8.70748e-05
SIAE	blue	0.0739749	0.128304	-0.0739749	0.128304	-0.0243523	0.617048	0.171032	0.000403988	-0.0530278	0.275954	-0.226325	2.50416e-06	0.00929908	0.848589	0.236191	8.70423e-07	-0.437125	3.25428e-21	-0.173636	0.000327953	-0.121052	0.0126156
TPT1	blue	0.0911151	0.0608566	-0.0911151	0.0608566	0.00999323	0.837439	-0.0639825	0.18853	-0.197933	4.05468e-05	-0.116044	0.0168247	-0.284731	2.37746e-09	-0.385993	1.63275e-16	0.250159	1.798e-07	0.0171445	0.72483	-0.0750087	0.12304
RPS23	blue	-0.409039	1.56319e-18	0.409039	1.56319e-18	0.0955738	0.0492202	0.162449	0.000786553	0.436142	4.07952e-21	0.518863	1.35004e-30	0.323628	8.55933e-12	0.202652	2.61967e-05	0.585203	2.5176e-40	0.507688	3.68955e-29	0.230044	1.69068e-06
NMB	blue	-0.427357	2.97612e-20	0.427357	2.97612e-20	0.253444	1.22354e-07	0.185574	0.000121368	0.440817	1.38343e-21	0.63418	4.37581e-49	0.293524	7.16346e-10	0.0709478	0.144722	0.77929	1.10932e-87	0.519546	1.09849e-30	0.45577	3.88289e-23
RNF7	blue	-0.444201	6.25856e-22	0.444201	6.25856e-22	0.249332	1.97923e-07	0.237573	7.47836e-07	0.47687	1.84093e-25	0.652605	8.32682e-53	0.296797	4.53464e-10	0.135898	0.00506202	0.75161	2.82396e-78	0.437955	2.68752e-21	0.445347	4.77376e-22
GIPC1	blue	-0.450631	1.35262e-22	0.450631	1.35262e-22	0.241227	4.98393e-07	0.358676	2.56145e-14	0.514329	5.24317e-30	0.620333	1.88482e-46	0.418959	1.88541e-19	0.165278	0.000633699	0.692511	7.9353e-62	0.443916	6.69253e-22	0.578689	2.85973e-39
UBE2J2	blue	-0.371864	2.36812e-15	0.371864	2.36812e-15	0.264329	3.28789e-08	0.203109	2.50975e-05	0.495544	1.17256e-27	0.664714	2.13982e-55	0.352225	7.89055e-14	0.207511	1.65286e-05	0.676123	5.97724e-58	0.402835	5.66371e-18	0.433119	8.13671e-21
TRAPPC1	blue	-0.346381	2.13902e-13	0.346381	2.13902e-13	0.397969	1.52571e-17	0.327008	5.0429e-12	0.342192	4.31708e-13	0.510496	1.62527e-29	0.193348	6.13888e-05	-0.0175502	0.718591	0.695152	1.78033e-62	0.394472	3.07899e-17	0.41435	5.08218e-19
RPL34	blue	-0.206882	1.75545e-05	0.206882	1.75545e-05	0.0864014	0.0755375	0.00078233	0.987185	0.020122	0.679492	0.214214	8.59987e-06	-0.11851	0.0146193	-0.326324	5.6155e-12	0.628354	5.82877e-48	0.251203	1.59183e-07	0.126288	0.00923628
NDUFB8	blue	-0.205082	2.08346e-05	0.205082	2.08346e-05	-0.0738719	0.128838	-0.165639	0.000616335	-0.131055	0.00688649	0.093907	0.0533314	-0.19168	7.12212e-05	-0.488185	8.92654e-27	0.57689	5.54213e-39	0.154061	0.00146281	0.0279945	0.56539
RNF5	blue	-0.274909	8.64978e-09	0.274909	8.64978e-09	-0.19204	6.89778e-05	-0.17186	0.00037818	0.184892	0.000128673	0.285937	2.0217e-09	0.252571	1.35606e-07	0.0865405	0.0750666	0.394828	2.86754e-17	0.144829	0.00279716	-0.0617586	0.204389
PRPF31	blue	-0.458608	1.93124e-23	0.458608	1.93124e-23	0.151448	0.0017639	0.0686081	0.158475	0.289189	1.30077e-09	0.562477	9.60609e-37	0.128012	0.00831467	-0.153721	0.00149911	0.882558	2.22503e-140	0.444709	5.55171e-22	0.359025	2.40801e-14
NOP53	blue	-0.279234	4.92853e-09	0.279234	4.92853e-09	0.0369224	0.448276	0.09913	0.0413291	0.292162	8.64861e-10	0.39429	3.19302e-17	0.173959	0.000319527	-0.03827	0.431874	0.643126	7.35201e-51	0.290486	1.08918e-09	0.227934	2.1146e-06
RPL13	blue	-0.235097	9.80878e-07	0.235097	9.80878e-07	0.0731062	0.132861	0.0437765	0.368555	0.0521822	0.283695	0.258365	6.80502e-08	-0.0851619	0.0798429	-0.321592	1.17333e-11	0.699899	1.16315e-63	0.325735	6.15995e-12	0.185825	0.000118772
COMMD9	blue	-0.428722	2.194e-20	0.428722	2.194e-20	0.170429	0.000423787	0.0799098	0.100339	0.386618	1.44628e-16	0.590457	3.40657e-41	0.348358	1.52988e-13	0.153319	0.00154307	0.653404	5.66494e-53	0.479487	9.23471e-26	0.243364	3.91929e-07
ATP5IF1	blue	-0.221464	4.14339e-06	0.221464	4.14339e-06	-0.11014	0.0233214	-0.223184	3.47167e-06	-0.0725315	0.135943	0.128969	0.00783956	-0.0750282	0.122943	-0.243765	3.74519e-07	0.40286	5.63437e-18	0.12542	0.00973372	-0.0479391	0.324733
RPL6	blue	-0.430966	1.32479e-20	0.430966	1.32479e-20	0.139465	0.00401012	0.128236	0.00820104	0.418069	2.28594e-19	0.610546	1.14591e-44	0.246716	2.67604e-07	0.022825	0.639307	0.801994	1.76794e-96	0.529341	5.42265e-32	0.398396	1.39944e-17
HIKESHI	blue	-0.430963	1.32575e-20	0.430963	1.32575e-20	0.19239	6.68693e-05	0.248998	2.05729e-07	0.461113	1.03698e-23	0.596354	3.45195e-42	0.353379	6.46421e-14	0.146307	0.00252759	0.687912	1.03172e-60	0.443233	7.85893e-22	0.360487	1.85904e-14
NDUFB7	blue	-0.307389	9.92398e-11	0.307389	9.92398e-11	-0.107073	0.0274822	-0.125016	0.00997337	-0.0378864	0.436508	0.219922	4.8495e-06	-0.0806368	0.0972744	-0.395148	2.68973e-17	0.682596	1.88656e-59	0.156661	0.0012108	0.0961444	0.0478751
SNRPA	blue	-0.514405	5.127e-30	0.514405	5.127e-30	0.247477	2.45205e-07	0.190247	8.08351e-05	0.499715	3.63137e-28	0.755759	1.32313e-79	0.31909	1.72327e-11	0.052294	0.282663	0.910247	1.07923e-163	0.521722	5.67759e-31	0.514699	4.69794e-30
ST6GAL1	blue	0.139668	0.00395669	-0.139668	0.00395669	-0.188473	9.44249e-05	-0.238915	6.44748e-07	-0.140634	0.00371122	-0.256787	8.22468e-08	0.102821	0.0342965	0.073024	0.133298	-0.41177	8.79247e-19	-0.165856	0.000606063	-0.187011	0.000107216
CLIC1	blue	-0.40776	2.04269e-18	0.40776	2.04269e-18	0.428786	2.16246e-20	0.364655	8.8216e-15	0.588078	8.46287e-41	0.76311	5.01201e-82	0.4045	4.01921e-18	0.271633	1.31595e-08	0.756161	9.8025e-80	0.548003	1.32832e-34	0.540063	1.79529e-33
BTF3	blue	-0.403815	4.6294e-18	0.403815	4.6294e-18	0.122323	0.0117081	0.0911918	0.0606386	0.356378	3.83554e-14	0.534083	1.21932e-32	0.300909	2.53256e-10	0.138462	0.00428385	0.653658	5.01142e-53	0.505591	6.77221e-29	0.191073	7.51519e-05
TRMT1	blue	-0.569316	8.58989e-38	0.569316	8.58989e-38	0.178767	0.000215578	0.208431	1.51288e-05	0.590543	3.29542e-41	0.72932	1.4626e-71	0.458523	1.97234e-23	0.192006	6.91912e-05	0.810887	3.04106e-100	0.645858	2.05451e-51	0.448652	2.17468e-22
SLC46A3	blue	0.301143	2.44947e-10	-0.301143	2.44947e-10	-0.0697417	0.151693	-0.116591	0.0163115	-0.405457	3.29745e-18	-0.508658	2.78239e-29	-0.250786	1.67133e-07	-0.0899282	0.0643108	-0.582716	6.40854e-40	-0.415082	4.34575e-19	-0.398077	1.49275e-17
ATP6V1F	blue	-0.487045	1.21719e-26	0.487045	1.21719e-26	0.346537	2.08334e-13	0.316851	2.4235e-11	0.437091	3.28013e-21	0.654619	3.14668e-53	0.268348	1.99337e-08	0.0391784	0.421016	0.841581	6.00235e-115	0.48802	9.33751e-27	0.520332	8.6599e-31
NR2C2AP	blue	-0.598029	1.78643e-42	0.598029	1.78643e-42	0.173648	0.000327646	0.246354	2.78928e-07	0.668059	3.92023e-56	0.825249	9.14634e-107	0.581389	1.05131e-39	0.334441	1.5397e-12	0.801508	2.80297e-96	0.669075	2.3321e-56	0.493834	1.88782e-27
ALDH6A1	blue	0.387002	1.34224e-16	-0.387002	1.34224e-16	-0.386749	1.4099e-16	-0.411983	8.40453e-19	-0.479959	8.14898e-26	-0.624412	3.25828e-47	-0.27922	4.93756e-09	-0.0535094	0.27161	-0.725417	1.87207e-70	-0.515582	3.6119e-30	-0.708245	8.40987e-66
RPS2	blue	-0.356244	3.92649e-14	0.356244	3.92649e-14	0.235632	9.25262e-07	0.224253	3.10795e-06	0.316426	2.58445e-11	0.530639	3.61255e-32	0.137744	0.00449021	-0.07721	0.112393	0.792427	1.22602e-92	0.525291	1.90341e-31	0.420499	1.34926e-19
RPS18	blue	-0.398222	1.4497e-17	0.398222	1.4497e-17	0.0409004	0.400876	0.0640866	0.187811	0.382987	2.91625e-16	0.540717	1.4524e-33	0.32027	1.43809e-11	0.0564923	0.245747	0.735384	2.54758e-73	0.533931	1.27956e-32	0.256498	8.51332e-08
ATP5MG	blue	-0.306386	1.14911e-10	0.306386	1.14911e-10	0.0798561	0.100568	0.14374	0.00301244	0.1911	7.49712e-05	0.322765	9.78524e-12	0.0707869	0.145637	-0.146769	0.00244825	0.59992	8.44871e-43	0.206492	1.82204e-05	0.30636	1.15348e-10
PAXX	blue	-0.359729	2.12617e-14	0.359729	2.12617e-14	0.227352	2.24834e-06	0.145457	0.00267965	0.252839	1.314e-07	0.491829	3.28731e-27	0.137693	0.00450498	-0.157175	0.00116594	0.738478	3.08785e-74	0.418937	1.89453e-19	0.460873	1.10109e-23
RPL4	blue	-0.35736	3.22893e-14	0.35736	3.22893e-14	0.119862	0.0135217	0.110635	0.0227032	0.352895	7.02876e-14	0.513795	6.14346e-30	0.187433	0.000103364	0.0147447	0.762095	0.721095	2.99309e-69	0.449748	1.67222e-22	0.301755	2.24393e-10
IDH3B	blue	-0.453178	7.30598e-23	0.453178	7.30598e-23	0.144826	0.00279781	0.146792	0.00244438	0.418435	2.11229e-19	0.58	1.76114e-39	0.366077	6.82356e-15	0.194295	5.63921e-05	0.646875	1.27363e-51	0.402832	5.66652e-18	0.237226	7.76997e-07
MED20	blue	-0.482485	4.1589e-26	0.482485	4.1589e-26	0.14043	0.00376186	0.261809	4.48099e-08	0.745015	3.23854e-76	0.731748	2.92849e-72	0.768893	5.39499e-84	0.641336	1.68394e-50	0.454365	5.47281e-23	0.521612	5.87167e-31	0.317693	2.13232e-11
ACADL	blue	0.308717	8.16719e-11	-0.308717	8.16719e-11	-0.269708	1.67957e-08	-0.282572	3.17139e-09	-0.426943	3.26387e-20	-0.514544	4.92001e-30	-0.263364	3.70303e-08	-0.125175	0.0098784	-0.537871	3.63871e-33	-0.392831	4.26874e-17	-0.550421	5.92843e-35
SEC61G	blue	-0.441127	1.2869e-21	0.441127	1.2869e-21	0.231315	1.47594e-06	0.114349	0.0185041	0.2587	6.5356e-08	0.54294	7.04402e-34	0.152037	0.00169148	-0.120222	0.0132419	0.811606	1.47831e-100	0.439455	1.89916e-21	0.443624	7.16842e-22
RPL19	blue	-0.421232	1.14987e-19	0.421232	1.14987e-19	0.094239	0.0524905	0.0560244	0.249686	0.319063	1.73035e-11	0.554645	1.42533e-35	0.212946	9.74693e-06	-0.0633305	0.193083	0.829684	6.69915e-109	0.507253	4.18678e-29	0.283429	2.82959e-09
RAPGEF4	blue	0.095996	0.0482219	-0.095996	0.0482219	-0.17801	0.000229525	-0.0499766	0.304569	0.0375074	0.441113	-0.162242	0.000799007	0.121191	0.0125133	0.326369	5.57671e-12	-0.490322	4.97591e-27	-0.263918	3.45861e-08	-0.134444	0.00555779
SRPK1	blue	-0.443746	6.96613e-22	0.443746	6.96613e-22	0.198267	3.93257e-05	0.200583	3.17673e-05	0.673407	2.48259e-57	0.708449	7.43705e-66	0.614482	2.23468e-45	0.558291	4.09784e-36	0.48273	3.89441e-26	0.576408	6.61183e-39	0.339669	6.55618e-13
TBCB	blue	-0.435658	4.55837e-21	0.435658	4.55837e-21	0.349446	1.27112e-13	0.319493	1.62013e-11	0.475356	2.73715e-25	0.680226	6.75502e-59	0.289998	1.16453e-09	0.124417	0.0103384	0.776567	1.0719e-86	0.490241	5.08848e-27	0.496126	9.96665e-28
RPS25	blue	-0.353132	6.74605e-14	0.353132	6.74605e-14	0.0769468	0.113627	0.0609094	0.210693	0.352758	7.19634e-14	0.495761	1.10382e-27	0.243477	3.86949e-07	0.05805	0.232948	0.670794	9.63213e-57	0.428106	2.51807e-20	0.182514	0.000157534
SERPINB6	blue	-0.377579	8.15522e-16	0.377579	8.15522e-16	0.354365	5.44795e-14	0.380186	4.97892e-16	0.421508	1.08257e-19	0.575713	8.52448e-39	0.297528	4.09174e-10	0.135188	0.00529868	0.701067	5.89481e-64	0.399632	1.08927e-17	0.420944	1.22454e-19
RPS12	blue	-0.294274	6.45401e-10	0.294274	6.45401e-10	0.146284	0.00253158	0.0582359	0.231452	0.264476	3.22855e-08	0.461802	8.73338e-24	0.149902	0.00196767	-0.0474805	0.329388	0.679146	1.20331e-58	0.421758	1.02504e-19	0.259943	5.62328e-08
PDE3B	blue	0.0857897	0.0776382	-0.0857897	0.0776382	-0.126115	0.00933353	-0.159115	0.0010102	-0.000887903	0.985456	-0.123897	0.0106644	0.050145	0.30294	0.283338	2.86391e-09	-0.429947	1.66643e-20	-0.216295	6.99149e-06	-0.256608	8.40283e-08
SRD5A1	blue	0.3127	4.52593e-11	-0.3127	4.52593e-11	-0.265641	2.79464e-08	-0.17924	0.000207286	-0.330975	2.68816e-12	-0.479287	9.73522e-26	-0.221287	4.21935e-06	-0.020933	0.667333	-0.556138	8.57025e-36	-0.339578	6.65473e-13	-0.420897	1.23698e-19
ASB6	blue	-0.441996	1.05038e-21	0.441996	1.05038e-21	0.345597	2.44117e-13	0.362715	1.24973e-14	0.657044	9.65917e-54	0.774322	6.78516e-86	0.475131	2.90257e-25	0.319518	1.61394e-11	0.711088	1.50704e-66	0.509881	1.94617e-29	0.546603	2.11295e-34
KCNE5	blue	-0.254374	1.09618e-07	0.254374	1.09618e-07	0.106316	0.0286016	-0.0450201	0.355095	0.176463	0.000260645	0.323062	9.34546e-12	0.194468	5.55221e-05	-0.0333056	0.493995	0.418949	1.88959e-19	0.298751	3.44199e-10	0.303372	1.77878e-10
BRK1	blue	-0.411209	9.90043e-19	0.411209	9.90043e-19	0.280186	4.34905e-09	0.196707	4.53451e-05	0.388513	9.99427e-17	0.615612	1.39175e-45	0.243236	3.97611e-07	0.100457	0.0386718	0.752564	1.4045e-78	0.433058	8.25035e-21	0.315026	3.19295e-11
RPS16	blue	-0.397395	1.71302e-17	0.397395	1.71302e-17	0.0715303	0.141444	0.0618934	0.203402	0.308899	7.95182e-11	0.543652	5.58163e-34	0.148982	0.00209901	-0.101996	0.0357727	0.837051	1.37476e-112	0.426728	3.42352e-20	0.342814	3.89184e-13
UBL7	blue	-0.536015	6.59284e-33	0.536015	6.59284e-33	0.217867	5.97114e-06	0.17836	0.000222967	0.45137	1.13187e-22	0.629754	3.1437e-48	0.419139	1.81329e-19	0.167062	0.000551995	0.734438	4.82874e-73	0.52307	3.76418e-31	0.306809	1.08031e-10
NUDC	blue	-0.24483	3.3192e-07	0.24483	3.3192e-07	0.182957	0.000151738	0.0249631	0.608242	0.125522	0.00967406	0.402102	6.58152e-18	0.0527684	0.278314	-0.132776	0.00617985	0.633592	5.69593e-49	0.352917	7.00168e-14	0.292815	7.90265e-10
APOO	blue	-0.40585	3.03964e-18	0.40585	3.03964e-18	0.214096	8.70098e-06	0.283226	2.90704e-09	0.345334	2.55172e-13	0.457628	2.45981e-23	0.346307	2.1657e-13	0.176131	0.000267828	0.463069	6.35947e-24	0.282681	3.12612e-09	0.376986	9.1184e-16
KLF9	blue	0.198075	4.00231e-05	-0.198075	4.00231e-05	-0.235856	9.02886e-07	-0.137926	0.00443708	-0.23705	7.92112e-07	-0.404018	4.43962e-18	-0.0634615	0.192162	0.142373	0.00330374	-0.556096	8.69546e-36	-0.319058	1.73176e-11	-0.532482	2.02304e-32
DXO	blue	-0.545025	3.55613e-34	0.545025	3.55613e-34	0.151608	0.00174391	0.102591	0.034703	0.52567	1.69386e-31	0.667252	5.91769e-56	0.440576	1.46323e-21	0.20005	3.33744e-05	0.700085	1.04411e-63	0.497568	6.65335e-28	0.38454	2.16286e-16
MYL12B	blue	-0.368958	4.04034e-15	0.368958	4.04034e-15	0.215053	7.91348e-06	0.229714	1.75119e-06	0.271509	1.33686e-08	0.382417	3.25288e-16	0.240732	5.26747e-07	0.0806122	0.0973772	0.518079	1.70974e-30	0.435557	4.66526e-21	0.203165	2.49642e-05
CTNNBL1	blue	-0.321215	1.24358e-11	0.321215	1.24358e-11	0.0573083	0.238982	-0.0560841	0.249181	0.182553	0.000157018	0.336	1.19566e-12	0.221892	3.96544e-06	0.0329654	0.498419	0.473757	4.15086e-25	0.317373	2.23879e-11	-0.145471	0.00267707
RPS9	blue	-0.288914	1.35049e-09	0.288914	1.35049e-09	0.145195	0.00272809	0.0746947	0.124621	0.150804	0.00184629	0.393148	4.00802e-17	-0.0229365	0.637669	-0.282923	3.02698e-09	0.792008	1.7876e-92	0.372391	2.14851e-15	0.321563	1.17856e-11
MRPL12	blue	-0.271782	1.29129e-08	0.271782	1.29129e-08	-0.0874723	0.0719716	-0.155162	0.0013507	-0.0639616	0.188675	0.22173	4.03185e-06	-0.140656	0.00370587	-0.379769	5.38985e-16	0.659985	2.2717e-54	0.254435	1.08825e-07	0.0915973	0.0594976
ALDH9A1	blue	0.179386	0.00020479	-0.179386	0.00020479	-0.22592	2.61256e-06	-0.16117	0.000866307	-0.112168	0.0208791	-0.264293	3.30226e-08	0.182329	0.000160012	0.289014	1.33208e-09	-0.597297	2.3836e-42	-0.259331	6.05609e-08	-0.408393	1.78955e-18
EIF3B	blue	-0.51024	1.7521e-29	0.51024	1.7521e-29	0.180111	0.000192777	0.110175	0.0232769	0.493598	2.0153e-27	0.725585	1.67927e-70	0.397555	1.65861e-17	0.171767	0.00038101	0.827997	4.41926e-108	0.616229	1.07391e-45	0.384887	2.02236e-16
CCDC25	blue	0.222942	3.55946e-06	-0.222942	3.55946e-06	0.0167201	0.731377	0.031805	0.513668	-0.00873312	0.857703	-0.114944	0.0178988	0.00866521	0.858798	0.298743	3.44612e-10	-0.42974	1.74606e-20	-0.269	1.83648e-08	-0.165476	0.000624121
COPS3	blue	-0.299804	2.96457e-10	0.299804	2.96457e-10	0.290967	1.01961e-09	0.2383	6.90165e-07	0.420952	1.2223e-19	0.546042	2.54378e-34	0.351637	8.73102e-14	0.250041	1.82282e-07	0.516033	3.15628e-30	0.383376	2.70606e-16	0.328271	4.13179e-12
RPL12	blue	-0.286425	1.89277e-09	0.286425	1.89277e-09	0.125809	0.00950787	0.0868152	0.0741431	0.188656	9.29259e-05	0.382552	3.16966e-16	0.0400692	0.410525	-0.180807	0.000181868	0.705986	3.2484e-65	0.429676	1.77113e-20	0.23662	8.3047e-07
RPL27A	blue	-0.326021	5.88988e-12	0.326021	5.88988e-12	0.139994	0.00387227	0.0321589	0.508992	0.218316	5.70679e-06	0.470368	9.96455e-25	0.0581555	0.232098	-0.216943	6.55214e-06	0.818837	8.79637e-104	0.396457	2.06916e-17	0.345753	2.37786e-13
PDK4	blue	0.26753	2.20862e-08	-0.26753	2.20862e-08	-0.263352	3.70858e-08	-0.155692	0.00129958	-0.275818	7.69164e-09	-0.456726	3.071e-23	-0.146676	0.00246416	0.0744902	0.125659	-0.577613	4.25071e-39	-0.37133	2.61344e-15	-0.555063	1.23659e-35
PTGES2	blue	-0.448411	2.30359e-22	0.448411	2.30359e-22	0.165939	0.000602202	0.125335	0.0097835	0.34448	2.94536e-13	0.573418	1.96379e-38	0.229394	1.81165e-06	-0.0416723	0.39204	0.799323	2.19249e-95	0.504656	8.86503e-29	0.406168	2.84519e-18
DLC1	blue	0.287732	1.58596e-09	-0.287732	1.58596e-09	0.0721193	0.138187	0.257	8.01715e-08	-0.0277609	0.56864	-0.25498	1.0202e-07	-0.0362783	0.456238	0.224327	3.08412e-06	-0.486081	1.58062e-26	-0.277683	6.0368e-09	-0.176859	0.000252319
ANAPC11	blue	-0.458176	2.14899e-23	0.458176	2.14899e-23	-0.029202	0.548734	-0.154298	0.00143795	0.129736	0.00747599	0.456234	3.46556e-23	0.108411	0.0255947	-0.184051	0.000138259	0.767592	1.51221e-83	0.376579	9.84304e-16	0.115589	0.0172619
CENPX	blue	-0.431029	1.30613e-20	0.431029	1.30613e-20	-0.130301	0.00721828	-0.2625	4.11744e-08	0.133519	0.00589516	0.363122	1.16196e-14	0.220399	4.61988e-06	-0.000127459	0.997912	0.538542	2.93309e-33	0.349395	1.2822e-13	-0.223757	3.27187e-06
RING1	blue	-0.474834	3.13656e-25	0.474834	3.13656e-25	-0.0856224	0.0782209	-0.0736407	0.130043	0.423276	7.34629e-20	0.500846	2.63478e-28	0.484079	2.71246e-26	0.270017	1.61527e-08	0.520981	7.11232e-31	0.347726	1.70341e-13	-0.0207879	0.669502
MYL6	blue	-0.391656	5.38669e-17	0.391656	5.38669e-17	0.268841	1.87367e-08	0.287059	1.73736e-09	0.217884	5.96091e-06	0.450253	1.48138e-22	0.0643276	0.186153	-0.156632	0.00121337	0.764665	1.50155e-82	0.305648	1.27934e-10	0.388	1.10491e-16
FBXW5	blue	-0.262418	4.15915e-08	0.262418	4.15915e-08	0.0208403	0.668719	0.0704799	0.147397	0.17023	0.000430533	0.259568	5.88481e-08	0.14985	0.00197494	0.0564387	0.246196	0.323017	9.41114e-12	0.133146	0.00603681	0.207905	1.5914e-05
ARFRP1	blue	-0.527966	8.31945e-32	0.527966	8.31945e-32	0.120603	0.0129511	0.167225	0.000545039	0.452953	7.71546e-23	0.604122	1.57291e-43	0.324954	6.96065e-12	0.0911847	0.0606588	0.762965	5.60598e-82	0.478295	1.26526e-25	0.344333	3.01925e-13
FBXW4	blue	-0.362593	1.27724e-14	0.362593	1.27724e-14	0.0629912	0.195484	0.156408	0.00123339	0.412404	7.68852e-19	0.48434	2.52852e-26	0.343466	3.4906e-13	0.0964926	0.0470694	0.615158	1.68375e-45	0.311089	5.75239e-11	0.2977	3.99365e-10
WDR5	blue	-0.499987	3.36145e-28	0.499987	3.36145e-28	0.083021	0.0877462	0.165392	0.000628168	0.630373	2.39138e-48	0.693655	4.16246e-62	0.576795	5.73862e-39	0.386279	1.54462e-16	0.569016	9.56179e-38	0.516078	3.11425e-30	0.327037	5.0201e-12
APBA1	blue	0.033426	0.492433	-0.033426	0.492433	-0.214704	8.19216e-06	-0.0818778	0.092217	-0.0565054	0.245638	-0.196094	4.79439e-05	0.0212215	0.663027	0.175633	0.000278946	-0.391261	5.82481e-17	-0.287908	1.54856e-09	-0.16278	0.000767064
EFNA3	blue	-0.349961	1.16408e-13	0.349961	1.16408e-13	0.0782658	0.10755	0.0608428	0.211193	0.301296	2.39632e-10	0.503727	1.15769e-28	0.254979	1.02025e-07	0.0254303	0.601545	0.616444	9.81044e-46	0.443568	7.26452e-22	0.376035	1.08989e-15
ARPC1A	blue	-0.436499	3.75794e-21	0.436499	3.75794e-21	0.11155	0.0215985	0.0474391	0.329811	0.210611	1.22499e-05	0.464296	4.67091e-24	0.100605	0.0383841	-0.207461	1.66076e-05	0.800782	5.56477e-96	0.467163	2.2609e-24	0.365569	7.48059e-15
LYRM4	blue	-0.482667	3.96059e-26	0.482667	3.96059e-26	0.0932334	0.0550723	0.122263	0.0117499	0.451825	1.01392e-22	0.62084	1.5176e-46	0.382448	3.23331e-16	0.152707	0.00161238	0.762893	5.92818e-82	0.519678	1.05556e-30	0.246237	2.82701e-07
RPL14	blue	-0.383334	2.72818e-16	0.383334	2.72818e-16	0.0273546	0.574316	-0.0552167	0.256589	0.239966	5.73749e-07	0.472379	5.93457e-25	0.139275	0.00406092	-0.130714	0.00703458	0.76656	3.4115e-83	0.506506	5.19799e-29	0.193151	6.2481e-05
RPL36	blue	-0.338063	8.5365e-13	0.338063	8.5365e-13	0.0967905	0.0463893	0.0308229	0.52676	0.127388	0.00863833	0.377024	9.05336e-16	-0.0250026	0.607674	-0.312143	4.91837e-11	0.807174	1.19748e-98	0.369927	3.38317e-15	0.310131	6.62948e-11
GGCT	blue	-0.457981	2.25507e-23	0.457981	2.25507e-23	0.158923	0.00102472	0.133165	0.00602945	0.390153	7.24604e-17	0.616027	1.16929e-45	0.255977	9.0604e-08	-0.0148846	0.759905	0.795406	8.21678e-94	0.427857	2.66227e-20	0.480803	6.51248e-26
ZNF408	blue	-0.406531	2.63851e-18	0.406531	2.63851e-18	0.0934623	0.0544756	0.0687978	0.157325	0.396189	2.18331e-17	0.574699	1.23368e-38	0.306791	1.08306e-10	0.0984597	0.0427288	0.67171	5.9979e-57	0.386202	1.56805e-16	0.352893	7.03054e-14
RPL39	blue	-0.375949	1.10769e-15	0.375949	1.10769e-15	0.109754	0.0238135	0.0213007	0.661849	0.216395	6.92176e-06	0.460864	1.10333e-23	0.153269	0.0015487	-0.134499	0.005538	0.755387	1.74498e-79	0.481067	6.07061e-26	0.251385	1.55838e-07
LMAN2	blue	-0.525734	1.66085e-31	0.525734	1.66085e-31	-0.028655	0.55625	-0.0945916	0.0516096	0.159566	0.000976803	0.391911	5.12185e-17	0.228015	2.09644e-06	-0.0846103	0.0818219	0.643776	5.43631e-51	0.438829	2.19549e-21	0.151355	0.00177553
ATP5PD	blue	-0.462412	7.49729e-24	0.462412	7.49729e-24	-0.0903797	0.0629782	-0.133079	0.00606225	0.0979608	0.0437966	0.380409	4.77243e-16	0.123533	0.0108984	-0.190883	7.6426e-05	0.705223	5.11235e-65	0.318677	1.8354e-11	0.115651	0.0172014
NACA	blue	-0.444093	6.41948e-22	0.444093	6.41948e-22	0.138398	0.00430182	0.104984	0.0306693	0.38462	2.12973e-16	0.603555	1.97589e-43	0.260892	5.01126e-08	0.00827348	0.865119	0.819125	6.50127e-104	0.497473	6.83264e-28	0.373204	1.84797e-15
DOHH	blue	-0.468693	1.53081e-24	0.468693	1.53081e-24	0.17902	0.000211103	0.182372	0.000159427	0.428579	2.26526e-20	0.586385	1.61062e-40	0.301066	2.47656e-10	0.0821004	0.0913322	0.748686	2.35352e-77	0.457012	2.8627e-23	0.337394	9.52539e-13
TPRN	blue	-0.313984	3.73475e-11	0.313984	3.73475e-11	0.165505	0.000622704	0.194171	5.70245e-05	0.371978	2.31916e-15	0.517246	2.19533e-30	0.271793	1.28951e-08	0.010638	0.82711	0.645954	1.96362e-51	0.423298	7.31102e-20	0.531897	2.43308e-32
RPS4X	blue	-0.311655	5.28839e-11	0.311655	5.28839e-11	0.136575	0.00484497	0.167819	0.000520374	0.367451	5.31799e-15	0.507598	3.78732e-29	0.241717	4.71743e-07	0.0574715	0.237645	0.664618	2.24626e-55	0.370885	2.83663e-15	0.329422	3.44249e-12
TMEM147	blue	-0.462611	7.13282e-24	0.462611	7.13282e-24	0.232185	1.34436e-06	0.288	1.52926e-09	0.44975	1.67153e-22	0.660711	1.58449e-54	0.305354	1.33521e-10	0.0459987	0.344723	0.825274	8.90841e-107	0.475353	2.73895e-25	0.54322	6.42836e-34
ATP5ME	blue	-0.191939	6.95995e-05	0.191939	6.95995e-05	-0.0321615	0.508957	-0.103604	0.0329424	-0.112224	0.0208155	0.128306	0.00816601	-0.198383	3.89095e-05	-0.466449	2.71048e-24	0.588772	6.49425e-41	0.132854	0.00614934	0.151438	0.00176514
RCN1	blue	-0.134184	0.00565068	0.134184	0.00565068	0.279079	5.03019e-09	0.234166	1.08535e-06	0.0419969	0.38836	0.219855	4.88306e-06	-0.125344	0.00977866	-0.236534	8.38327e-07	0.441317	1.231e-21	0.247329	2.49435e-07	0.401206	7.90503e-18
MYO1B	blue	0.271504	1.33784e-08	-0.271504	1.33784e-08	-0.217678	6.0856e-06	-0.160276	0.000926367	-0.217872	5.96787e-06	-0.424493	5.61857e-20	-0.0303222	0.5335	0.197841	4.08905e-05	-0.666227	9.95758e-56	-0.254119	1.12977e-07	-0.476238	2.17288e-25
ZBTB21	blue	0.279742	4.61066e-09	-0.279742	4.61066e-09	0.0526742	0.279174	0.175751	0.000276254	0.076907	0.113814	-0.147996	0.00224853	0.0999245	0.0397203	0.366973	5.80121e-15	-0.511593	1.17775e-29	-0.226516	2.45473e-06	-0.0257801	0.596552
SLC30A1	blue	0.158321	0.00107144	-0.158321	0.00107144	-0.241422	4.87604e-07	-0.188985	9.02996e-05	-0.071788	0.140012	-0.266779	2.42571e-08	0.182343	0.000159831	0.295779	5.23094e-10	-0.554435	1.53097e-35	-0.185946	0.000117544	-0.450419	1.4233e-22
ATP5F1C	blue	-0.385156	1.91993e-16	0.385156	1.91993e-16	0.0670668	0.168059	0.187312	0.000104456	0.381112	4.17417e-16	0.526815	1.18903e-31	0.303975	1.63043e-10	0.129872	0.00741336	0.596935	2.74769e-42	0.397553	1.65939e-17	0.360046	2.01013e-14
PANK1	blue	0.386006	1.62875e-16	-0.386006	1.62875e-16	-0.347771	1.6904e-13	-0.274415	9.21818e-09	-0.299301	3.18403e-10	-0.485097	2.06202e-26	-0.199375	3.5518e-05	-0.0070364	0.885135	-0.574595	1.28132e-38	-0.405061	3.57967e-18	-0.53266	1.91265e-32
PPT2	blue	-0.274832	8.7361e-09	0.274832	8.7361e-09	0.0187738	0.69989	0.157129	0.00116987	0.383942	2.42701e-16	0.461593	9.19966e-24	0.239014	6.37712e-07	0.109575	0.0240437	0.509184	2.38622e-29	0.315947	2.779e-11	0.36587	7.0848e-15
RPS21	blue	-0.409405	1.44742e-18	0.409405	1.44742e-18	0.0803218	0.098593	0.0230747	0.635644	0.287209	1.70244e-09	0.550127	6.54162e-35	0.161157	0.000867131	-0.128082	0.00827899	0.856709	2.10424e-123	0.445525	4.57764e-22	0.324346	7.65334e-12
MBNL2	blue	0.242037	4.55139e-07	-0.242037	4.55139e-07	0.0926601	0.0565906	0.220139	4.74395e-06	0.00436555	0.928583	-0.197741	4.12669e-05	-0.000226967	0.996282	0.269149	1.80233e-08	-0.44717	3.09742e-22	-0.179932	0.000195681	-0.0368269	0.449452
RSL1D1	blue	-0.355281	4.64514e-14	0.355281	4.64514e-14	0.225537	2.71939e-06	0.277632	6.07732e-09	0.491961	3.17011e-27	0.602059	3.60114e-43	0.415575	3.91002e-19	0.339875	6.33644e-13	0.567173	1.84136e-37	0.521458	6.1536e-31	0.293101	7.59584e-10
CAPN15	blue	-0.45403	5.93908e-23	0.45403	5.93908e-23	0.226751	2.39494e-06	0.298189	3.727e-10	0.726577	8.81765e-71	0.714161	2.29433e-67	0.608166	3.04572e-44	0.53428	1.1454e-32	0.466837	2.45645e-24	0.436084	4.13378e-21	0.428688	2.21081e-20
MCAT	blue	-0.207087	1.72128e-05	0.207087	1.72128e-05	-0.0115396	0.812718	0.0289642	0.551996	0.0577098	0.235702	0.234708	1.02333e-06	-0.0299101	0.53908	-0.223367	3.40658e-06	0.556418	7.78869e-36	0.342879	3.85002e-13	0.128041	0.00830025
MCC	blue	0.380798	4.43194e-16	-0.380798	4.43194e-16	0.139616	0.00397054	0.183395	0.000146199	-0.103147	0.0337263	-0.265483	2.85025e-08	-0.149747	0.00198932	0.138274	0.00433706	-0.53852	2.95346e-33	-0.38486	2.03313e-16	0.0619563	0.202942
RPL7A	blue	-0.35867	2.56379e-14	0.35867	2.56379e-14	0.114776	0.0180684	0.108382	0.0256339	0.340557	5.66148e-13	0.533453	1.48861e-32	0.192729	6.48801e-05	-0.026818	0.58185	0.758876	1.27493e-80	0.478481	1.20479e-25	0.309645	7.12358e-11
EIF3G	blue	-0.478298	1.2642e-25	0.478298	1.2642e-25	0.141103	0.00359716	0.176302	0.000264106	0.424131	6.08542e-20	0.571478	3.9559e-38	0.328459	4.01097e-12	0.128334	0.00815189	0.71819	1.87362e-68	0.445399	4.71632e-22	0.296946	4.44094e-10
NAAA	blue	0.419153	1.80781e-19	-0.419153	1.80781e-19	0.176706	0.00025552	0.159024	0.00101703	-0.143595	0.00304207	-0.279647	4.66836e-09	-0.215279	7.73736e-06	0.0447911	0.35755	-0.447788	2.67323e-22	-0.382239	3.3656e-16	-0.0520322	0.285083
POLR2H	blue	-0.468143	1.76156e-24	0.468143	1.76156e-24	0.210544	1.23304e-05	0.145353	0.00269873	0.466503	2.67388e-24	0.701298	5.15258e-64	0.317397	2.23062e-11	0.0348804	0.473788	0.881455	1.4162e-139	0.565832	2.95943e-37	0.486377	1.45865e-26
RPS3A	blue	-0.345285	2.57313e-13	0.345285	2.57313e-13	0.171696	0.000383186	0.150732	0.00185569	0.311265	5.60418e-11	0.480862	6.41158e-26	0.161096	0.000871124	0.00907325	0.852224	0.684775	5.77567e-60	0.416484	3.217e-19	0.27276	1.1398e-08
YDJC	blue	-0.436049	4.16734e-21	0.436049	4.16734e-21	0.243317	3.94003e-07	0.250819	1.66484e-07	0.534251	1.15608e-32	0.677485	2.90968e-58	0.342656	3.9958e-13	0.145065	0.00275249	0.763599	3.43304e-82	0.571614	3.76692e-38	0.544857	3.75843e-34
DAZAP1	blue	-0.52515	1.98806e-31	0.52515	1.98806e-31	0.315063	3.17548e-11	0.288378	1.45278e-09	0.730685	5.93461e-72	0.865032	1.75843e-128	0.58017	1.65407e-39	0.373545	1.73444e-15	0.790236	8.70894e-92	0.617792	5.55353e-46	0.578205	3.41832e-39
RRP7A	blue	-0.36504	8.22974e-15	0.36504	8.22974e-15	0.156585	0.00121758	0.110937	0.022334	0.260446	5.29001e-08	0.470243	1.02905e-24	0.149746	0.00198943	-0.062247	0.200826	0.680833	4.87977e-59	0.472286	6.07898e-25	0.336713	1.0646e-12
NUDT1	blue	-0.498168	5.61935e-28	0.498168	5.61935e-28	0.309908	6.85186e-11	0.219311	5.15996e-06	0.485215	1.99716e-26	0.757886	2.69011e-80	0.329752	3.2667e-12	0.0996616	0.0402466	0.862776	4.51291e-127	0.462418	7.48639e-24	0.545583	2.95876e-34
STOML2	blue	-0.377049	9.01094e-16	0.377049	9.01094e-16	0.142199	0.0033427	0.00556198	0.909086	0.277492	6.18961e-09	0.527371	1.00102e-31	0.209757	1.331e-05	0.0545939	0.262001	0.665118	1.74546e-55	0.40731	2.24368e-18	0.165789	0.00060922
RAB13	blue	-0.336352	1.12909e-12	0.336352	1.12909e-12	0.0572021	0.239855	-0.0640105	0.188337	0.0739494	0.128436	0.356853	3.52906e-14	0.093092	0.0554435	-0.249041	2.04707e-07	0.680965	4.54571e-59	0.337775	8.94903e-13	0.18754	0.000102408
SNRPD2	blue	-0.4677	1.9723e-24	0.4677	1.9723e-24	0.1978	4.10442e-05	0.136346	0.00491742	0.355942	4.13867e-14	0.649248	4.1459e-52	0.202164	2.74194e-05	-0.0738505	0.128949	0.912542	5.8645e-166	0.50877	2.69284e-29	0.429673	1.77233e-20
ZP3	blue	-0.314251	3.58782e-11	0.314251	3.58782e-11	0.0977411	0.0442737	0.172041	0.000372764	0.305469	1.31304e-10	0.459674	1.48324e-23	0.241766	4.69168e-07	0.00658092	0.892524	0.600198	7.56693e-43	0.441392	1.20977e-21	0.391608	5.43801e-17
PARL	blue	-0.304159	1.58773e-10	0.304159	1.58773e-10	0.119739	0.0136184	0.00162945	0.973313	0.0899121	0.0643589	0.372873	1.96506e-15	-0.0484126	0.319971	-0.357457	3.17409e-14	0.78553	5.42583e-90	0.272241	1.21801e-08	0.309084	7.73725e-11
EIF5B	blue	-0.393249	3.92821e-17	0.393249	3.92821e-17	0.189078	8.95609e-05	0.20004	3.3404e-05	0.435627	4.59049e-21	0.571796	3.5284e-38	0.372036	2.29414e-15	0.256758	8.25297e-08	0.567526	1.62454e-37	0.458795	1.84404e-23	0.312345	4.77209e-11
SLCO2B1	blue	0.212047	1.06464e-05	-0.212047	1.06464e-05	-0.147167	0.0023818	-0.190811	7.69104e-05	-0.253679	1.19008e-07	-0.394005	3.3793e-17	-0.12746	0.00860041	0.0783442	0.107197	-0.574457	1.34682e-38	-0.262029	4.36157e-08	-0.40448	4.03634e-18
CD320	blue	-0.425911	4.10525e-20	0.425911	4.10525e-20	0.200892	3.08695e-05	0.11423	0.0186276	0.276052	7.46282e-09	0.535092	8.84942e-33	0.128989	0.0078297	-0.105016	0.0306176	0.783825	2.36228e-89	0.493898	1.85431e-27	0.342371	4.19026e-13
RPL21	blue	-0.229099	1.86937e-06	0.229099	1.86937e-06	0.167557	0.000531139	0.0426678	0.380818	0.120519	0.0130149	0.327299	4.81733e-12	-0.0219508	0.652196	-0.184578	0.000132182	0.629643	3.30229e-48	0.284792	2.35797e-09	0.217265	6.34414e-06
LSM7	blue	-0.432334	9.72363e-21	0.432334	9.72363e-21	0.198839	3.73146e-05	0.165163	0.000639337	0.369586	3.60104e-15	0.594809	6.31631e-42	0.200704	3.1411e-05	-0.0849156	0.0807218	0.86604	4.05024e-129	0.427001	3.22169e-20	0.438529	2.35363e-21
STYXL1	blue	-0.315993	2.75966e-11	0.315993	2.75966e-11	0.0381973	0.43275	0.00183373	0.969969	0.115513	0.0173359	0.287764	1.57912e-09	0.0552287	0.256486	-0.0977363	0.0442843	0.517243	2.19785e-30	0.379178	6.02881e-16	0.117989	0.0150624
PHF1	blue	-0.435859	4.3527e-21	0.435859	4.3527e-21	0.177337	0.000242602	0.177026	0.000248884	0.576961	5.39838e-39	0.628673	5.06489e-48	0.557578	5.23457e-36	0.346349	2.15072e-13	0.581983	8.42624e-40	0.449254	1.8826e-22	0.28659	1.85116e-09
FAU	blue	-0.331228	2.58178e-12	0.331228	2.58178e-12	0.000515638	0.991554	-0.0869542	0.0736793	0.0318698	0.51281	0.299918	2.91689e-10	-0.072338	0.136993	-0.379764	5.39507e-16	0.768989	4.99793e-84	0.301656	2.27588e-10	0.166697	0.000567856
COPE	blue	-0.473899	4.00131e-25	0.473899	4.00131e-25	0.189597	8.55809e-05	0.112989	0.0199561	0.278709	5.27994e-09	0.5456	2.94302e-34	0.158634	0.00104689	-0.139234	0.00407182	0.81745	3.75196e-103	0.388244	1.0534e-16	0.465607	3.35525e-24
RPL24	blue	-0.323155	9.21163e-12	0.323155	9.21163e-12	0.05718	0.240037	0.0069683	0.886239	0.174636	0.000302473	0.433433	7.57604e-21	0.0307023	0.528379	-0.24191	4.61676e-07	0.813233	2.85915e-101	0.389265	8.62639e-17	0.272945	1.11315e-08
CAPNS1	blue	-0.490634	4.56713e-27	0.490634	4.56713e-27	0.320992	1.28694e-11	0.382802	3.02153e-16	0.437911	2.71495e-21	0.621831	9.92128e-47	0.28425	2.53541e-09	0.073609	0.130208	0.784829	9.95069e-90	0.496078	1.01012e-27	0.479427	9.38161e-26
EEF1B2	blue	-0.324255	7.7629e-12	0.324255	7.7629e-12	0.0226691	0.641596	0.0377799	0.437798	0.29372	6.97028e-10	0.458288	2.0903e-23	0.210617	1.22427e-05	0.0188845	0.698207	0.655701	1.8608e-53	0.435678	4.53715e-21	0.211021	1.17699e-05
RPL18A	blue	-0.346688	2.03092e-13	0.346688	2.03092e-13	0.152242	0.00166686	0.132845	0.00615301	0.25366	1.19275e-07	0.475885	2.38327e-25	0.0728726	0.134107	-0.172664	0.000354629	0.806563	2.17532e-98	0.422641	8.44553e-20	0.380435	4.74908e-16
SLC28A1	blue	0.262649	4.04277e-08	-0.262649	4.04277e-08	-0.236997	7.96793e-07	-0.23049	1.61218e-06	-0.400804	8.58066e-18	-0.49788	6.09322e-28	-0.315786	2.84724e-11	-0.145319	0.00270501	-0.492953	2.40999e-27	-0.404557	3.97263e-18	-0.410467	1.15777e-18
GUK1	blue	-0.460733	1.14015e-23	0.460733	1.14015e-23	0.11696	0.0159731	0.0857268	0.0778567	0.109459	0.0241951	0.308315	8.66414e-11	0.217237	6.36195e-06	-0.210538	1.23371e-05	0.614252	2.46093e-45	0.408914	1.60465e-18	0.26229	4.22493e-08
THOP1	blue	-0.192802	6.44561e-05	0.192802	6.44561e-05	-0.0718078	0.139903	-0.162924	0.000758722	0.0704158	0.147766	0.185582	0.000121279	0.079892	0.100415	-0.124361	0.0103726	0.391122	5.9861e-17	0.203013	2.53231e-05	-0.112387	0.0206293
MBD3	blue	-0.352723	7.24062e-14	0.352723	7.24062e-14	0.141963	0.00339594	0.119621	0.0137117	0.380925	4.32603e-16	0.533502	1.46587e-32	0.165713	0.000612784	-2.2844e-05	0.999626	0.686421	2.34621e-60	0.3599	2.06299e-14	0.347963	1.63619e-13
CCHCR1	blue	-0.554839	1.33448e-35	0.554839	1.33448e-35	0.0412499	0.396861	0.0111593	0.818781	0.507138	4.32879e-29	0.689471	4.34945e-61	0.515605	3.58705e-30	0.257283	7.75014e-08	0.689263	4.88136e-61	0.475549	2.60229e-25	0.234782	1.01508e-06
ENTPD5	blue	0.172947	0.000346664	-0.172947	0.000346664	-0.219796	4.91248e-06	-0.1528	0.00160165	-0.106825	0.0278443	-0.302363	2.05661e-10	0.0899626	0.0642084	0.252007	1.44886e-07	-0.601008	5.48106e-43	-0.178489	0.000220609	-0.275857	7.65281e-09
RPS13	blue	-0.31809	2.00747e-11	0.31809	2.00747e-11	0.118267	0.0148245	0.0729156	0.133877	0.277475	6.20282e-09	0.492689	2.59221e-27	0.147758	0.00228617	-0.0665149	0.171595	0.754877	2.5492e-79	0.402925	5.55925e-18	0.27284	1.12825e-08
SRPRB	blue	-0.483815	2.91141e-26	0.483815	2.91141e-26	0.0896213	0.0652299	-0.027157	0.577085	0.251265	1.5805e-07	0.504371	9.62327e-29	0.239615	5.96557e-07	-0.0449788	0.355537	0.714368	2.01995e-67	0.528375	7.32658e-32	0.28804	1.52108e-09
FBXL15	blue	-0.27803	5.76956e-09	0.27803	5.76956e-09	0.0218312	0.653967	-0.00686903	0.887849	0.017541	0.718733	0.210946	1.18562e-05	-0.0656772	0.177067	-0.32107	1.27164e-11	0.633488	5.96805e-49	0.28937	1.26896e-09	0.145833	0.00261144
RPL28	blue	-0.390124	7.28752e-17	0.390124	7.28752e-17	0.166107	0.000594421	0.094714	0.0513066	0.233333	1.18792e-06	0.474022	3.87518e-25	0.0620169	0.202499	-0.23108	1.51356e-06	0.853049	2.85407e-121	0.45034	1.45073e-22	0.376911	9.24691e-16
MED22	blue	-0.479827	8.43884e-26	0.479827	8.43884e-26	0.35286	7.07147e-14	0.439504	1.87778e-21	0.766333	4.07483e-83	0.830957	1.59053e-109	0.608719	2.42888e-44	0.481535	5.35902e-26	0.668414	3.27141e-56	0.606635	5.68462e-44	0.593211	1.17645e-41
EIF3K	blue	-0.454597	5.17181e-23	0.454597	5.17181e-23	0.141617	0.00347554	0.141953	0.0033982	0.210084	1.28938e-05	0.473741	4.16831e-25	0.0914289	0.0599693	-0.195834	4.90863e-05	0.834521	2.66053e-111	0.33507	1.39056e-12	0.389711	7.90261e-17
CPNE1	blue	-0.41864	2.02028e-19	0.41864	2.02028e-19	0.274157	9.52951e-09	0.25737	7.67002e-08	0.578564	2.99495e-39	0.698559	2.5265e-63	0.397952	1.53102e-17	0.23573	9.15389e-07	0.696278	9.3669e-63	0.466278	2.83043e-24	0.421453	1.09567e-19
RNF126	blue	-0.383971	2.41322e-16	0.383971	2.41322e-16	0.0907107	0.0620157	0.0879576	0.0704014	0.397672	1.61985e-17	0.501717	2.05639e-28	0.288251	1.47809e-09	0.096793	0.0463837	0.591741	2.07769e-41	0.396374	2.10356e-17	0.368245	4.6016e-15
HEBP2	blue	-0.0943017	0.0523331	0.0943017	0.0523331	-0.0119844	0.80564	-0.024071	0.621122	0.0261184	0.591741	0.166147	0.000592594	0.00341422	0.944118	-0.203691	2.37601e-05	0.361474	1.55966e-14	0.0502987	0.301458	0.216897	6.58278e-06
RPL37A	blue	-0.327687	4.53151e-12	0.327687	4.53151e-12	0.0579928	0.233409	0.0260487	0.592731	0.2033	2.46498e-05	0.441393	1.20935e-21	0.068225	0.160818	-0.203689	2.37655e-05	0.804866	1.12908e-97	0.41729	2.70471e-19	0.259262	6.10697e-08
MAP3K11	blue	-0.481602	5.26456e-26	0.481602	5.26456e-26	0.0386491	0.427323	-0.00625942	0.897745	0.437506	2.98095e-21	0.52242	4.58984e-31	0.45478	4.9455e-23	0.193153	6.247e-05	0.544121	4.78613e-34	0.40588	3.02083e-18	0.237305	7.70191e-07
ABHD6	blue	0.235132	9.77144e-07	-0.235132	9.77144e-07	-0.241568	4.7971e-07	-0.367998	4.81428e-15	-0.320344	1.42182e-11	-0.391415	5.6501e-17	-0.171337	0.000394306	-0.0256619	0.598237	-0.45199	9.74383e-23	-0.19607	4.80481e-05	-0.636236	1.73151e-49
ATP6V0E1	blue	-0.420823	1.25735e-19	0.420823	1.25735e-19	0.212673	1.00121e-05	0.0927753	0.0562828	0.181298	0.000174538	0.390654	6.56469e-17	0.219025	5.31214e-06	-0.0397781	0.413936	0.635763	2.14378e-49	0.499226	4.16889e-28	0.102414	0.0350175
BABAM1	blue	-0.402718	5.80099e-18	0.402718	5.80099e-18	0.10673	0.0279848	0.0180134	0.711491	0.13396	0.00573226	0.433686	7.15201e-21	0.0184654	0.704586	-0.296407	4.79012e-10	0.829086	1.31073e-108	0.304136	1.59299e-10	0.316927	2.39571e-11
MRPS2	blue	-0.128913	0.00786661	0.128913	0.00786661	0.00665923	0.891253	-0.0609668	0.210263	-0.0319738	0.511435	0.180709	0.000183367	-0.164597	0.000667752	-0.313467	4.03577e-11	0.543308	6.24612e-34	0.197796	4.10605e-05	0.0634152	0.192488
GPANK1	blue	-0.507578	3.80892e-29	0.507578	3.80892e-29	-0.0636963	0.190519	-0.0981593	0.043369	0.327975	4.32998e-12	0.511157	1.33854e-29	0.382111	3.44929e-16	0.13365	0.00584651	0.651879	1.1804e-52	0.423824	6.51144e-20	0.0289556	0.552113
RCC1L	blue	-0.428568	2.27066e-20	0.428568	2.27066e-20	0.0737244	0.129605	0.0431906	0.375005	0.375261	1.25989e-15	0.507237	4.20547e-29	0.337618	9.18211e-13	0.162169	0.000803437	0.569266	8.74544e-38	0.452285	9.07261e-23	0.221503	4.12682e-06
VAMP5	blue	-0.363181	1.1497e-14	0.363181	1.1497e-14	0.174958	0.000294685	-0.0949431	0.0507435	-0.138609	0.00424284	0.0917688	0.0590202	-0.0945293	0.0517644	-0.328594	3.92575e-12	0.458733	1.87263e-23	0.22203	3.90974e-06	-0.0765338	0.115584
ATP5MF	blue	-0.421648	1.04981e-19	0.421648	1.04981e-19	0.0191601	0.694023	-0.0436413	0.370037	0.094507	0.0518199	0.365879	7.07327e-15	0.0262473	0.589913	-0.291702	9.21587e-10	0.75846	1.74552e-80	0.350171	1.12297e-13	0.250165	1.7968e-07
RPS8	blue	-0.361594	1.52669e-14	0.361594	1.52669e-14	0.167942	0.000515403	0.0764552	0.115959	0.295367	5.54101e-10	0.540995	1.32714e-33	0.133785	0.00579652	-0.0646492	0.183957	0.795539	7.27046e-94	0.467542	2.05328e-24	0.302274	2.08305e-10
TMEM186	blue	-0.351847	8.42149e-14	0.351847	8.42149e-14	0.0652143	0.180145	0.10392	0.0324088	0.319262	1.67835e-11	0.408996	1.57733e-18	0.357609	3.09042e-14	0.305207	1.3641e-10	0.325574	6.31731e-12	0.303399	1.77177e-10	0.077366	0.111667
BRI3	blue	-0.299221	3.22014e-10	0.299221	3.22014e-10	0.127621	0.0085164	-0.0117491	0.809382	0.0936555	0.0539761	0.313345	4.10971e-11	0.0873657	0.0723202	-0.17961	0.000200994	0.595588	4.65926e-42	0.318359	1.92659e-11	0.219563	5.03006e-06
SNU13	blue	-0.469151	1.36153e-24	0.469151	1.36153e-24	0.181005	0.000178877	0.19488	5.35024e-05	0.477378	1.61094e-25	0.676427	5.09134e-58	0.346196	2.20699e-13	0.0818203	0.0924462	0.831274	1.10993e-109	0.577454	4.50643e-39	0.452624	8.35587e-23
RNF25	blue	-0.487709	1.01622e-26	0.487709	1.01622e-26	0.186366	0.000113361	0.113606	0.0192853	0.390904	6.24944e-17	0.617946	5.20151e-46	0.305794	1.25242e-10	0.0495371	0.308846	0.805748	4.80871e-98	0.451265	1.16082e-22	0.243872	3.70006e-07
UBXN1	blue	-0.474377	3.53253e-25	0.474377	3.53253e-25	0.216223	7.04183e-06	0.158683	0.00104312	0.357767	3.00578e-14	0.571358	4.13045e-38	0.22152	4.1199e-06	-0.0295055	0.544585	0.846233	1.88602e-117	0.440786	1.39363e-21	0.356825	3.54656e-14
COX5B	blue	-0.269881	1.64333e-08	0.269881	1.64333e-08	-0.0828405	0.08844	-0.105261	0.0302282	-0.0867668	0.0743049	0.162662	0.000773933	-0.0998479	0.039873	-0.384375	2.23248e-16	0.61496	1.82957e-45	0.138437	0.00429101	0.0903548	0.0630513
WDR18	blue	-0.29199	8.85691e-10	0.29199	8.85691e-10	0.0220321	0.650992	0.0324572	0.505068	0.266876	2.39671e-08	0.413024	6.73938e-19	0.146851	0.00243449	0.000285569	0.995322	0.56963	7.67623e-38	0.293162	7.53136e-10	0.205811	1.94417e-05
TRIP6	blue	-0.239775	5.86057e-07	0.239775	5.86057e-07	0.157653	0.00112566	0.23611	8.7818e-07	0.27612	7.39716e-09	0.350345	1.09e-13	0.14585	0.00260824	0.0340715	0.484111	0.429705	1.75983e-20	0.219444	5.09107e-06	0.431431	1.19276e-20
EXOSC5	blue	-0.475123	2.90885e-25	0.475123	2.90885e-25	0.00245895	0.959737	-0.0275167	0.572048	0.268103	2.05549e-08	0.521692	5.73026e-31	0.236356	8.54831e-07	-0.0550974	0.257619	0.801056	4.29952e-96	0.553231	2.30194e-35	0.193249	6.19369e-05
RPS5	blue	-0.434411	6.06303e-21	0.434411	6.06303e-21	0.0921543	0.0579591	0.060384	0.214663	0.340621	5.60175e-13	0.569908	6.95052e-38	0.2275	2.21354e-06	-0.0331774	0.49566	0.819799	3.1938e-104	0.506425	5.32198e-29	0.328522	3.97111e-12
DCTN3	blue	-0.384674	2.10737e-16	0.384674	2.10737e-16	0.162408	0.000788983	0.0945716	0.0516592	0.263017	3.86425e-08	0.464965	3.9457e-24	0.24385	3.70946e-07	0.114246	0.0186104	0.562705	8.87144e-37	0.281294	3.75756e-09	0.103445	0.0332136
HSCB	blue	-0.20361	2.39419e-05	0.20361	2.39419e-05	-0.010049	0.836545	-0.0725006	0.136111	-0.0156763	0.747558	0.175498	0.000282027	-0.124572	0.0102423	-0.366592	6.2161e-15	0.550183	6.41958e-35	0.175208	0.000288757	0.204238	2.25656e-05
DDX56	blue	-0.507728	3.64651e-29	0.507728	3.64651e-29	0.108997	0.0248032	0.0596479	0.220315	0.416497	3.20831e-19	0.631118	1.71782e-48	0.334282	1.57986e-12	0.103428	0.0332425	0.779206	1.19023e-87	0.550629	5.52998e-35	0.298984	3.33041e-10
CIRBP	blue	-0.392032	5.00123e-17	0.392032	5.00123e-17	0.0704986	0.147289	0.238368	6.85028e-07	0.418221	2.21243e-19	0.36537	7.7542e-15	0.333023	1.93559e-12	0.177879	0.000232005	0.439582	1.84377e-21	0.194748	5.41425e-05	0.182538	0.000157218
RHOT2	blue	-0.512498	9.0176e-30	0.512498	9.0176e-30	0.247962	2.31894e-07	0.265962	2.68562e-08	0.57442	1.36537e-38	0.671104	8.20501e-57	0.444108	6.39748e-22	0.310811	5.99452e-11	0.619363	2.84992e-46	0.450276	1.47295e-22	0.38957	8.12558e-17
NSFL1C	blue	-0.503342	1.29289e-28	0.503342	1.29289e-28	0.164769	0.000659004	0.0630054	0.195383	0.440259	1.57563e-21	0.634088	4.56067e-49	0.440325	1.55128e-21	0.22971	1.75193e-06	0.674684	1.27353e-57	0.497018	7.76277e-28	0.210323	1.25979e-05
TMEM11	blue	-0.315521	2.96348e-11	0.315521	2.96348e-11	0.221622	4.07676e-06	0.271386	1.35808e-08	0.349122	1.3433e-13	0.536797	5.136e-33	0.183887	0.00014021	0.00998088	0.837637	0.671577	6.42551e-57	0.331699	2.39421e-12	0.484425	2.47121e-26
PELP1	blue	-0.405451	3.30143e-18	0.405451	3.30143e-18	0.211315	1.14372e-05	0.184893	0.000128662	0.46754	2.05441e-24	0.635051	2.95685e-49	0.373677	1.69251e-15	0.0939164	0.0533076	0.744595	4.35694e-76	0.474469	3.44926e-25	0.406292	2.77339e-18
LIPG	blue	0.195013	5.28637e-05	-0.195013	5.28637e-05	-0.177541	0.000238566	-0.193192	6.22513e-05	-0.156778	0.00120043	-0.262354	4.19194e-08	-0.0544414	0.263337	0.124702	0.0101628	-0.492447	2.77217e-27	-0.344331	3.02022e-13	-0.295157	5.70629e-10
GPS1	blue	-0.530845	3.38586e-32	0.530845	3.38586e-32	-0.0464872	0.339617	-0.105665	0.0295972	0.303492	1.74829e-10	0.540123	1.76049e-33	0.307906	9.20103e-11	0.0854946	0.0786682	0.672323	4.36435e-57	0.412586	7.39729e-19	0.0774826	0.111127
YIPF3	blue	-0.546954	1.8816e-34	0.546954	1.8816e-34	-0.00594417	0.902869	0.0843982	0.0825933	0.460345	1.25545e-23	0.542593	7.88871e-34	0.500631	2.80084e-28	0.26273	4.00288e-08	0.618858	3.5327e-46	0.461615	9.14995e-24	0.183711	0.000142323
CENPV	blue	-0.230004	1.69793e-06	0.230004	1.69793e-06	-0.0896998	0.0649937	-0.261947	4.40575e-08	0.154779	0.0013888	0.294174	6.54446e-10	0.170402	0.0004247	-0.0187989	0.699508	0.381736	3.70542e-16	0.323524	8.69883e-12	0.0538379	0.268675
CYSTM1	blue	-0.465017	3.89462e-24	0.465017	3.89462e-24	0.0857177	0.0778886	0.130887	0.00695911	0.325085	6.81938e-12	0.451895	9.96947e-23	0.329869	3.20668e-12	0.154932	0.00137344	0.514195	5.4563e-30	0.39366	3.61981e-17	0.272279	1.21208e-08
PDE9A	blue	-0.108618	0.0253127	0.108618	0.0253127	0.161656	0.000835125	0.337755	8.97921e-13	0.39183	5.20443e-17	0.394166	3.27303e-17	0.182453	0.000158348	0.0717824	0.140043	0.433627	7.24926e-21	0.254638	1.06236e-07	0.580291	1.581e-39
RPL23A	blue	-0.448789	2.10454e-22	0.448789	2.10454e-22	0.11932	0.0139524	0.0620692	0.202118	0.397618	1.63756e-17	0.608746	2.4016e-44	0.295781	5.22925e-10	0.0831996	0.0870635	0.768218	9.22031e-84	0.523897	2.92168e-31	0.289064	1.32318e-09
ZFYVE19	blue	-0.447169	3.09814e-22	0.447169	3.09814e-22	0.118612	0.0145335	0.0837212	0.0850948	0.282548	3.18169e-09	0.46102	1.06142e-23	0.249793	1.87609e-07	0.0430275	0.376813	0.568999	9.6183e-38	0.461729	8.89355e-24	0.316502	2.55493e-11
KLHL2	blue	0.203883	2.33339e-05	-0.203883	2.33339e-05	-0.0417419	0.391249	-0.0067272	0.89015	-0.088982	0.067179	-0.275079	8.46254e-09	-0.0421659	0.386451	0.280524	4.15955e-09	-0.531694	2.5935e-32	-0.227132	2.30089e-06	-0.342396	4.17281e-13
MESP1	blue	-0.410394	1.17574e-18	0.410394	1.17574e-18	0.00185028	0.969698	0.00829834	0.864718	0.213653	9.0908e-06	0.414983	4.43885e-19	0.198081	4.00025e-05	-0.0765468	0.115522	0.617773	5.5963e-46	0.319313	1.6654e-11	0.339496	6.74517e-13
CETN2	blue	-0.487593	1.04879e-26	0.487593	1.04879e-26	0.169362	0.000461055	0.229048	1.87938e-06	0.454427	5.39049e-23	0.576378	6.68511e-39	0.465505	3.44253e-24	0.260822	5.05357e-08	0.588625	6.86941e-41	0.464661	4.26068e-24	0.237629	7.43223e-07
TWF2	blue	-0.333176	1.88861e-12	0.333176	1.88861e-12	0.337488	9.37909e-13	0.186545	0.000111624	0.237242	7.75626e-07	0.458474	1.99625e-23	0.139447	0.00401495	-0.0324484	0.505183	0.603302	2.18744e-43	0.452501	8.60966e-23	0.358115	2.8275e-14
AKT1S1	blue	-0.493412	2.12215e-27	0.493412	2.12215e-27	0.105309	0.0301531	0.0991682	0.0412506	0.385926	1.65402e-16	0.570542	5.53853e-38	0.297434	4.14585e-10	0.0347123	0.475924	0.7548	2.69973e-79	0.421272	1.13991e-19	0.336883	1.03543e-12
WDR77	blue	-0.407878	1.99278e-18	0.407878	1.99278e-18	0.270741	1.47389e-08	0.158467	0.00105992	0.54759	1.52384e-34	0.698044	3.39985e-63	0.406867	2.46063e-18	0.328917	3.73001e-12	0.616071	1.14782e-45	0.510785	1.4933e-29	0.357482	3.16055e-14
NSUN5	blue	-0.581914	8.6453e-40	0.581914	8.6453e-40	0.111882	0.0212097	0.10067	0.0382598	0.49273	2.5635e-27	0.708371	7.79444e-66	0.462202	7.90197e-24	0.160746	0.000894298	0.83659	2.36865e-112	0.589706	4.54295e-41	0.352675	7.30055e-14
PDZD11	blue	-0.57115	4.45195e-38	0.57115	4.45195e-38	0.224031	3.18031e-06	0.155349	0.00133247	0.505297	7.37085e-29	0.686852	1.8514e-60	0.538176	3.299e-33	0.30535	1.33608e-10	0.644441	3.98745e-51	0.501407	2.24622e-28	0.353745	6.06662e-14
RPL32	blue	-0.331549	2.45233e-12	0.331549	2.45233e-12	0.0796554	0.101429	-0.0154509	0.751066	0.197157	4.35241e-05	0.454503	5.2913e-23	0.0657506	0.176582	-0.192979	6.34492e-05	0.791336	3.26517e-92	0.452448	8.72152e-23	0.232363	1.31889e-06
MRPS26	blue	-0.357215	3.31224e-14	0.357215	3.31224e-14	-0.00253943	0.958421	-0.0492238	0.31192	0.258076	7.04589e-08	0.469035	1.40274e-24	0.151296	0.00178298	-0.102293	0.0352346	0.721384	2.49098e-69	0.34996	1.16421e-13	0.221215	4.25024e-06
CDIPT	blue	-0.320117	1.47242e-11	0.320117	1.47242e-11	0.040797	0.402069	0.0864039	0.0755289	0.0621997	0.201169	0.205546	1.99368e-05	0.0978714	0.0439901	-0.0595639	0.220966	0.395593	2.46041e-17	0.284153	2.56878e-09	0.0378638	0.436781
GRK6	blue	-0.545379	3.16476e-34	0.545379	3.16476e-34	0.332026	2.2718e-12	0.196529	4.60859e-05	0.601978	3.72018e-43	0.767636	1.46086e-83	0.516216	2.98859e-30	0.343974	3.2061e-13	0.711023	1.56783e-66	0.601882	3.86585e-43	0.396759	1.94712e-17
ATP5PF	blue	-0.0556976	0.252463	0.0556976	0.252463	-0.131836	0.00655713	-0.182024	0.00016418	-0.274855	8.71037e-09	-0.0839883	0.0841009	-0.292445	8.31722e-10	-0.472774	5.35776e-25	0.294871	5.93876e-10	-0.0935756	0.054182	-0.0201835	0.678568
ATP6V0B	blue	-0.424755	5.30277e-20	0.424755	5.30277e-20	0.235422	9.46788e-07	0.122199	0.0117942	0.216536	6.82503e-06	0.468422	1.64046e-24	0.128921	0.00786247	-0.0699984	0.150189	0.671809	5.6986e-57	0.455132	4.53807e-23	0.379787	5.3711e-16
NDUFB6	blue	-0.366943	5.83275e-15	0.366943	5.83275e-15	-0.0615772	0.205725	-0.127929	0.00835723	0.0404462	0.406132	0.253928	1.15564e-07	0.102397	0.0350482	-0.100058	0.0394548	0.474851	3.12264e-25	0.168185	0.000505702	-0.0895918	0.0653189
NDUFAB1	blue	-0.237995	7.13813e-07	0.237995	7.13813e-07	0.0173383	0.721848	-0.0535912	0.270878	-0.133269	0.00598972	0.119177	0.0140681	-0.10432	0.031746	-0.259214	6.14256e-08	0.436271	3.96055e-21	0.154748	0.00139188	-0.0147181	0.76251
CCDC124	blue	-0.502147	1.81925e-28	0.502147	1.81925e-28	0.162542	0.000781007	0.148084	0.0022349	0.325727	6.16754e-12	0.57318	2.14107e-38	0.204907	2.11837e-05	-0.0378349	0.437131	0.815468	2.91583e-102	0.497608	6.5784e-28	0.356186	3.96604e-14
TIMM22	blue	-0.309986	6.77335e-11	0.309986	6.77335e-11	0.352948	6.96435e-14	0.443894	6.72826e-22	0.438803	2.20896e-21	0.543213	6.44374e-34	0.264153	3.3602e-08	0.115349	0.0174962	0.6433	6.78294e-51	0.385529	1.7865e-16	0.494303	1.65703e-27
PTP4A3	blue	-0.429392	1.8881e-20	0.429392	1.8881e-20	0.306058	1.20537e-10	0.491079	4.04203e-27	0.487938	9.54649e-27	0.566472	2.36054e-37	0.400901	8.41259e-18	0.183723	0.000142178	0.559232	2.96316e-36	0.559304	2.89047e-36	0.598021	1.7919e-42
COBLL1	blue	0.225812	2.64222e-06	-0.225812	2.64222e-06	-0.30156	2.30759e-10	-0.2309	1.54312e-06	-0.104692	0.031138	-0.330016	3.13226e-12	0.101804	0.0361237	0.252304	1.39922e-07	-0.551388	4.28572e-35	-0.2385	6.75099e-07	-0.588023	8.64468e-41
XAB2	blue	-0.483552	3.12436e-26	0.483552	3.12436e-26	0.108197	0.0258886	0.107937	0.0262494	0.430622	1.43164e-20	0.563553	6.59466e-37	0.360548	1.83886e-14	0.135168	0.00530554	0.691766	1.20647e-61	0.381049	4.22494e-16	0.234373	1.06132e-06
RPL22L1	blue	-0.364344	9.32973e-15	0.364344	9.32973e-15	0.175366	0.000285059	0.100218	0.0391399	0.218036	5.86996e-06	0.381799	3.66129e-16	0.102752	0.034417	-0.113605	0.0192868	0.606668	5.60974e-44	0.453698	6.43857e-23	0.307346	9.98747e-11
EXOSC1	blue	-0.490873	4.27701e-27	0.490873	4.27701e-27	0.174245	0.000312218	0.0852741	0.0794454	0.408437	1.77304e-18	0.63461	3.60605e-49	0.35278	7.16954e-14	0.0406933	0.403268	0.819308	5.3647e-104	0.563099	7.73007e-37	0.323637	8.54648e-12
ZNF76	blue	-0.529465	5.21678e-32	0.529465	5.21678e-32	0.0397068	0.414774	0.0932719	0.0549714	0.652977	6.96062e-53	0.667907	4.23847e-56	0.657893	6.36858e-54	0.491894	3.22867e-27	0.499278	4.10911e-28	0.547475	1.58316e-34	0.212568	1.01165e-05
SRP14	blue	-0.547147	1.76458e-34	0.547147	1.76458e-34	0.226387	2.48792e-06	0.266138	2.62731e-08	0.534112	1.20824e-32	0.660391	1.85714e-54	0.457334	2.64461e-23	0.268156	2.04201e-08	0.674072	1.75419e-57	0.569452	8.18266e-38	0.363136	1.15892e-14
CLTB	blue	-0.362486	1.30201e-14	0.362486	1.30201e-14	0.233892	1.11809e-06	0.292081	8.74652e-10	0.182047	0.000163874	0.383383	2.70232e-16	0.0902249	0.0634325	-0.184127	0.000137365	0.700598	7.74587e-64	0.37092	2.81882e-15	0.435376	4.86291e-21
RND3	blue	0.513706	6.30902e-30	-0.513706	6.30902e-30	0.219468	5.07869e-06	0.298209	3.71651e-10	-0.112863	0.0200948	-0.282553	3.17951e-09	-0.249687	1.89945e-07	0.0335869	0.490351	-0.435145	5.12669e-21	-0.324704	7.23709e-12	0.105488	0.0298716
EEF1E1	blue	-0.345911	2.31543e-13	0.345911	2.31543e-13	0.238803	6.52863e-07	0.310538	6.24256e-11	0.506367	5.41178e-29	0.649039	4.57739e-52	0.349816	1.19312e-13	0.144535	0.00285383	0.740384	8.29712e-75	0.515473	3.73034e-30	0.572094	3.16894e-38
RALY	blue	-0.527601	9.31926e-32	0.527601	9.31926e-32	0.306809	1.08025e-10	0.310003	6.75621e-11	0.655316	2.24313e-53	0.836589	2.3712e-112	0.488286	8.68513e-27	0.304309	1.55349e-10	0.843097	9.36526e-116	0.55462	1.43778e-35	0.461483	9.45637e-24
RPL29	blue	-0.321887	1.12105e-11	0.321887	1.12105e-11	0.00228994	0.962502	-0.0920186	0.0583309	0.154899	0.00137672	0.404725	3.83656e-18	0.0420479	0.387782	-0.203652	2.38487e-05	0.739218	1.85641e-74	0.441609	1.14987e-21	0.151708	0.00173152
NUDT2	blue	-0.458415	2.0256e-23	0.458415	2.0256e-23	0.0880078	0.0702405	0.017748	0.715557	0.279366	4.84413e-09	0.488234	8.80852e-27	0.291637	9.29908e-10	0.0205128	0.673622	0.644199	4.46276e-51	0.429666	1.77535e-20	0.169043	0.000472767
BYSL	blue	-0.45969	1.47753e-23	0.45969	1.47753e-23	0.138878	0.00416838	0.167394	0.000537934	0.483075	3.55109e-26	0.624704	2.87148e-47	0.456529	3.22337e-23	0.268807	1.88152e-08	0.664331	2.59561e-55	0.660835	1.49048e-54	0.249221	2.00482e-07
GPLD1	blue	0.116232	0.0166471	-0.116232	0.0166471	-0.315062	3.17594e-11	-0.267579	2.19503e-08	-0.230699	1.57657e-06	-0.380501	4.68975e-16	0.0030215	0.950537	0.046236	0.342237	-0.519566	1.09185e-30	-0.333763	1.71792e-12	-0.36099	1.70006e-14
TIMM13	blue	-0.411674	8.97361e-19	0.411674	8.97361e-19	-0.000442429	0.992753	0.00845714	0.862155	0.183422	0.000145865	0.411305	9.70138e-19	0.0720873	0.138363	-0.210259	1.26771e-05	0.782274	8.90988e-89	0.40681	2.48969e-18	0.242935	4.11345e-07
USE1	blue	-0.36417	9.62645e-15	0.36417	9.62645e-15	-0.0440129	0.365972	-0.103136	0.0337458	0.00541932	0.911409	0.256596	8.41493e-08	-0.00909211	0.85192	-0.347736	1.70056e-13	0.686192	2.66041e-60	0.284368	2.49565e-09	0.146344	0.00252124
PEDS1	blue	-0.396377	2.10261e-17	0.396377	2.10261e-17	0.29035	1.10972e-09	0.272495	1.17907e-08	0.466692	2.54841e-24	0.638171	7.18725e-50	0.336413	1.11797e-12	0.110959	0.0223073	0.683861	9.49941e-60	0.457509	2.53304e-23	0.555658	1.00967e-35
KDELR1	blue	-0.433366	7.69294e-21	0.433366	7.69294e-21	0.249635	1.91082e-07	0.270994	1.42734e-08	0.563519	6.67466e-37	0.681532	3.34975e-59	0.447439	2.90532e-22	0.269254	1.77865e-08	0.695645	1.34456e-62	0.551098	4.72439e-35	0.39351	3.72996e-17
SFXN1	blue	0.170185	0.000432059	-0.170185	0.000432059	-0.276398	7.13556e-09	-0.292076	8.75273e-10	-0.247562	2.42837e-07	-0.335369	1.32469e-12	-0.119462	0.0138385	0.0744712	0.125756	-0.455968	3.6991e-23	-0.304649	1.47905e-10	-0.502935	1.4526e-28
UBL4A	blue	-0.530475	3.8024e-32	0.530475	3.8024e-32	0.212962	9.73217e-06	0.213254	9.45547e-06	0.499167	4.23895e-28	0.631949	1.18718e-48	0.529553	5.07384e-32	0.272063	1.24582e-08	0.634344	4.06496e-49	0.541285	1.2077e-33	0.407636	2.09615e-18
DPH7	blue	-0.502664	1.56965e-28	0.502664	1.56965e-28	0.22814	2.06911e-06	0.222836	3.59846e-06	0.632191	1.06579e-48	0.757814	2.84019e-80	0.440094	1.6371e-21	0.219953	4.83442e-06	0.766651	3.17469e-83	0.493141	2.28737e-27	0.518051	1.7239e-30
FBXO44	blue	-0.42918	1.97985e-20	0.42918	1.97985e-20	-0.00337247	0.9448	0.00904205	0.852726	0.293219	7.47222e-10	0.37193	2.33951e-15	0.326251	5.68058e-12	0.149073	0.00208574	0.396965	1.86815e-17	0.246223	2.83163e-07	0.185166	0.000125693
SNRPC	blue	-0.573069	2.22869e-38	0.573069	2.22869e-38	0.0931329	0.055336	-0.00664909	0.891418	0.429599	1.80219e-20	0.690532	2.4077e-61	0.428518	2.29619e-20	0.120947	0.0126934	0.845256	6.42733e-117	0.606533	5.9276e-44	0.256692	8.3182e-08
TPD52L2	blue	-0.539081	2.4651e-33	0.539081	2.4651e-33	0.355154	4.749e-14	0.364247	9.49423e-15	0.746554	1.08511e-76	0.877311	1.25851e-136	0.577765	4.01932e-39	0.42243	8.84587e-20	0.773414	1.42289e-85	0.616229	1.07376e-45	0.568256	1.25342e-37
GNL1	blue	-0.474194	3.7049e-25	0.474194	3.7049e-25	0.220752	4.45643e-06	0.217475	6.2115e-06	0.464084	4.92752e-24	0.632809	8.08933e-49	0.356907	3.49564e-14	0.169446	0.000458012	0.737942	4.46104e-74	0.465813	3.18454e-24	0.370695	2.93776e-15
SART1	blue	-0.556574	7.38466e-36	0.556574	7.38466e-36	0.196418	4.65521e-05	0.116324	0.0165602	0.502444	1.67128e-28	0.701744	3.97059e-64	0.410904	1.05576e-18	0.173162	0.000340717	0.801694	2.34921e-96	0.510904	1.44195e-29	0.349876	1.18106e-13
ABT1	blue	-0.438891	2.16454e-21	0.438891	2.16454e-21	0.0846907	0.0815312	0.0838962	0.0844425	0.556938	6.51956e-36	0.633253	6.63162e-49	0.572001	3.27769e-38	0.37373	1.67591e-15	0.569601	7.75787e-38	0.464617	4.30793e-24	0.224128	3.14873e-06
TMUB1	blue	-0.329057	3.64813e-12	0.329057	3.64813e-12	-0.0813504	0.0943401	-0.115697	0.0171569	0.267461	2.22763e-08	0.427829	2.67848e-20	0.184556	0.000132424	0.0115782	0.812103	0.577826	3.93045e-39	0.355397	4.55199e-14	0.126958	0.00886766
COPZ1	blue	-0.566631	2.23152e-37	0.566631	2.23152e-37	0.253627	1.19736e-07	0.21656	6.80873e-06	0.572249	2.99658e-38	0.779723	7.71657e-88	0.503508	1.23255e-28	0.247861	2.34604e-07	0.813723	1.73774e-101	0.592188	1.74799e-41	0.519059	1.27244e-30
SERTAD3	blue	-0.298155	3.74479e-10	0.298155	3.74479e-10	0.41225	7.94296e-19	0.457264	2.69044e-23	0.455908	3.75389e-23	0.549109	9.19204e-35	0.221114	4.29453e-06	0.112844	0.0201168	0.61385	2.91013e-45	0.296804	4.5303e-10	0.573255	2.08307e-38
AP3S1	blue	-0.431744	1.11117e-20	0.431744	1.11117e-20	0.0341921	0.482564	-0.0561092	0.24897	0.374203	1.53475e-15	0.435099	5.18089e-21	0.478165	1.30933e-25	0.374135	1.55429e-15	0.315738	2.86786e-11	0.427736	2.73504e-20	-0.100756	0.0380932
PAFAH1B3	blue	-0.394147	3.28544e-17	0.394147	3.28544e-17	0.261483	4.66274e-08	0.249836	1.86677e-07	0.500698	2.74788e-28	0.712271	7.32503e-67	0.301166	2.44138e-10	0.0750778	0.122694	0.803308	5.05101e-97	0.44133	1.22753e-21	0.642043	1.21463e-50
RP9	blue	-0.457998	2.24517e-23	0.457998	2.24517e-23	0.123119	0.0111697	0.0950568	0.050466	0.381305	4.0232e-16	0.585445	2.29755e-40	0.273441	1.04474e-08	0.0376269	0.439658	0.778823	1.64125e-87	0.411994	8.38566e-19	0.326448	5.50719e-12
MYRIP	blue	0.0759038	0.11862	-0.0759038	0.11862	-0.259478	5.94941e-08	-0.29233	8.45098e-10	-0.228819	1.92557e-06	-0.318103	2.00342e-11	-0.0466984	0.337426	0.0613532	0.207382	-0.350926	9.8654e-14	-0.135944	0.00504682	-0.645833	2.07822e-51
ABCF2	blue	-0.493901	1.85277e-27	0.493901	1.85277e-27	0.283831	2.68177e-09	0.228555	1.98023e-06	0.434319	6.19173e-21	0.663118	4.77243e-55	0.297297	4.22672e-10	0.0615725	0.205759	0.828659	2.11303e-108	0.556886	6.63574e-36	0.431365	1.21064e-20
MCRIP1	blue	-0.372811	1.98783e-15	0.372811	1.98783e-15	0.0947244	0.0512808	-0.0243073	0.617699	0.231036	1.52071e-06	0.469156	1.35992e-24	0.130383	0.00718132	-0.123972	0.0106165	0.727277	5.58582e-71	0.362763	1.23905e-14	0.206848	1.76109e-05
PPP1R14B	blue	-0.425099	4.91465e-20	0.425099	4.91465e-20	0.277509	6.17574e-09	0.31987	1.5291e-11	0.410761	1.08814e-18	0.605718	8.24935e-44	0.218959	5.3477e-06	-0.0287041	0.555573	0.81278	4.52367e-101	0.539369	2.24637e-33	0.600802	5.94965e-43
ARRDC4	blue	0.153169	0.00155981	-0.153169	0.00155981	0.0169173	0.728331	0.0867026	0.0745204	-0.0747949	0.124115	-0.230614	1.59098e-06	-0.0591869	0.223908	0.0940292	0.0530206	-0.403732	4.70953e-18	-0.306069	1.20331e-10	-0.00794746	0.870386
DPCD	blue	-0.395166	2.68026e-17	0.395166	2.68026e-17	0.21312	9.58146e-06	0.266649	2.46532e-08	0.415771	3.74944e-19	0.598811	1.31148e-42	0.26154	4.63055e-08	0.0892909	0.0662314	0.747026	7.74757e-77	0.413423	6.19192e-19	0.364385	9.2613e-15
EPB41L4B	blue	0.360541	1.84125e-14	-0.360541	1.84125e-14	-0.219019	5.31495e-06	-0.250376	1.75307e-07	-0.240386	5.47518e-07	-0.343975	3.20575e-13	-0.189485	8.64258e-05	0.0103025	0.832481	-0.456793	3.02093e-23	-0.249299	1.98682e-07	-0.498579	5.00445e-28
DHRS7B	blue	-0.262929	3.90609e-08	0.262929	3.90609e-08	0.0838703	0.0845389	0.299552	3.07237e-10	0.184342	0.000134865	0.253052	1.28144e-07	0.0925267	0.0569489	-0.029241	0.548199	0.384558	2.15541e-16	0.147346	0.00235246	0.369776	3.47772e-15
BCL2L12	blue	-0.452342	8.94829e-23	0.452342	8.94829e-23	0.202438	2.67253e-05	0.0601271	0.216623	0.454437	5.37779e-23	0.682012	2.5869e-59	0.323579	8.62348e-12	0.0901033	0.0637915	0.793221	5.99158e-93	0.500637	2.79599e-28	0.366899	5.8791e-15
BNIP1	blue	-0.379675	5.4869e-16	0.379675	5.4869e-16	0.27883	5.19657e-09	0.269004	1.83557e-08	0.335533	1.28993e-12	0.540515	1.55063e-33	0.183565	0.000144103	-0.0218504	0.653683	0.737396	6.48405e-74	0.395009	2.76596e-17	0.516976	2.38071e-30
KLF10	blue	0.285837	2.049e-09	-0.285837	2.049e-09	0.108822	0.0250369	0.235214	9.6842e-07	0.161108	0.000870366	-0.0577633	0.235267	0.0915572	0.0596097	0.375155	1.2851e-15	-0.426316	3.75198e-20	-0.103768	0.0326654	0.0524077	0.281617
EIF1	blue	-0.361356	1.5929e-14	0.361356	1.5929e-14	0.079072	0.103964	0.0996274	0.0403155	0.232176	1.34566e-06	0.419478	1.68491e-19	0.214787	8.12494e-06	0.0133689	0.783715	0.623245	5.39796e-47	0.418815	1.94528e-19	0.177577	0.000237866
LSM3	blue	-0.407837	2.00987e-18	0.407837	2.00987e-18	0.113235	0.0196868	0.0358703	0.461322	0.276766	6.80223e-09	0.539389	2.23173e-33	0.192133	6.84108e-05	-0.00203102	0.96674	0.712152	7.87473e-67	0.335776	1.24006e-12	0.237694	7.37923e-07
GREM2	blue	0.266229	2.59796e-08	-0.266229	2.59796e-08	-0.250948	1.64001e-07	-0.27191	1.27048e-08	-0.338445	8.01882e-13	-0.422512	8.68906e-20	-0.229009	1.88727e-06	-0.0948664	0.0509315	-0.450499	1.39622e-22	-0.411656	9.00787e-19	-0.39507	2.73205e-17
TRMT112	blue	-0.515448	3.75921e-30	0.515448	3.75921e-30	0.114709	0.0181354	0.0396233	0.415757	0.369395	3.72956e-15	0.614746	2.00157e-45	0.325727	6.16705e-12	0.0258236	0.595932	0.824259	2.69124e-106	0.608024	3.22673e-44	0.25717	7.85619e-08
ARFGAP1	blue	-0.550527	5.7213e-35	0.550527	5.7213e-35	0.260166	5.47316e-08	0.239819	5.83201e-07	0.643825	5.31285e-51	0.793793	3.56905e-93	0.474851	3.12229e-25	0.245859	2.9518e-07	0.806615	2.06767e-98	0.514174	5.4907e-30	0.52816	7.83306e-32
SURF6	blue	-0.46166	9.04819e-24	0.46166	9.04819e-24	0.190215	8.10587e-05	0.193981	5.80043e-05	0.524744	2.25276e-31	0.678818	1.43296e-58	0.401714	7.1266e-18	0.216797	6.6486e-06	0.731513	3.42513e-72	0.547812	1.41569e-34	0.382584	3.15065e-16
FUNDC2	blue	-0.295757	5.24735e-10	0.295757	5.24735e-10	0.301346	2.37912e-10	0.293412	7.27485e-10	0.445207	4.93486e-22	0.591691	2.11796e-41	0.387278	1.27197e-16	0.225661	2.68444e-06	0.579147	2.41493e-39	0.393984	3.39401e-17	0.50842	2.98206e-29
RPF2	blue	-0.285503	2.14308e-09	0.285503	2.14308e-09	0.148318	0.00219878	0.0712899	0.14279	0.305695	1.27074e-10	0.496328	9.41937e-28	0.195834	4.90864e-05	0.0598443	0.218797	0.577588	4.28991e-39	0.375868	1.12459e-15	0.314465	3.47422e-11
SRM	blue	-0.472381	5.93128e-25	0.472381	5.93128e-25	0.270767	1.46897e-08	0.147283	0.00236274	0.33193	2.30707e-12	0.583829	4.22312e-40	0.214262	8.55965e-06	0.014018	0.773493	0.746362	1.24398e-76	0.527989	8.26249e-32	0.381721	3.71587e-16
DYNLRB1	blue	-0.355212	4.7012e-14	0.355212	4.7012e-14	0.108538	0.0254212	0.0268919	0.580809	0.141347	0.003539	0.413082	6.65708e-19	0.0117873	0.808774	-0.305768	1.25717e-10	0.821932	3.30953e-105	0.328314	4.10394e-12	0.314343	3.53872e-11
SLIRP	blue	-0.347629	1.73154e-13	0.347629	1.73154e-13	0.0619818	0.202755	-0.0541458	0.265942	-0.0264829	0.586578	0.259921	5.63845e-08	-0.125313	0.00979674	-0.412037	8.3101e-19	0.695215	1.71795e-62	0.297154	4.31296e-10	0.181665	0.000169229
MYL6B	blue	-0.417045	2.85148e-19	0.417045	2.85148e-19	0.22631	2.50805e-06	0.182558	0.000156951	0.440709	1.41885e-21	0.666015	1.10878e-55	0.225113	2.84235e-06	0.0765868	0.115331	0.769961	2.30242e-84	0.443738	6.97875e-22	0.43004	1.63196e-20
MPG	blue	-0.244493	3.44883e-07	0.244493	3.44883e-07	0.0632096	0.193936	0.0941532	0.0527068	0.185293	0.000124332	0.264064	3.39693e-08	0.167206	0.000545863	0.160942	0.000881243	0.299889	2.92884e-10	0.123862	0.0106867	-0.00611747	0.900052
IRF2BP1	blue	-0.352215	7.90341e-14	0.352215	7.90341e-14	-0.0365351	0.453054	0.0140124	0.77358	0.413595	5.96913e-19	0.513725	6.27235e-30	0.350989	9.75929e-14	0.133479	0.00591031	0.569142	9.13928e-38	0.310832	5.97639e-11	0.227678	2.17245e-06
LSM4	blue	-0.55455	1.4722e-35	0.55455	1.4722e-35	0.110638	0.0226995	0.11374	0.0191425	0.395066	2.73457e-17	0.643747	5.5102e-51	0.286976	1.75705e-09	0.0183324	0.706616	0.845319	5.94119e-117	0.564204	5.24946e-37	0.424689	5.38092e-20
ACACB	blue	0.259256	6.11156e-08	-0.259256	6.11156e-08	-0.198224	3.94806e-05	-0.189533	8.60631e-05	-0.235233	9.66511e-07	-0.344172	3.10138e-13	-0.185072	0.00012671	0.0153059	0.753327	-0.501441	2.22459e-28	-0.489145	6.86979e-27	-0.190908	7.62535e-05
CUEDC2	blue	-0.418291	2.17917e-19	0.418291	2.17917e-19	0.0134102	0.783063	0.0182998	0.707114	0.207622	1.6353e-05	0.428444	2.33476e-20	0.192291	6.7456e-05	-0.0416475	0.392322	0.668028	3.98296e-56	0.38811	1.08138e-16	0.0811734	0.095061
ANAPC7	blue	-0.590611	3.21085e-41	0.590611	3.21085e-41	0.246054	2.88669e-07	0.22457	3.00748e-06	0.691847	1.15278e-61	0.857636	5.93958e-124	0.579476	2.13825e-39	0.337171	9.87836e-13	0.786664	2.02453e-90	0.610293	1.27189e-44	0.527286	1.02777e-31
POLR2G	blue	-0.572208	3.04167e-38	0.572208	3.04167e-38	0.286279	1.93051e-09	0.221358	4.18886e-06	0.488812	7.52389e-27	0.720274	5.03992e-69	0.377993	7.54205e-16	0.157903	0.0011051	0.818928	7.99682e-104	0.626435	1.35136e-47	0.418493	2.08584e-19
NOP16	blue	-0.34213	4.36186e-13	0.34213	4.36186e-13	0.0910172	0.0611355	-0.00647275	0.89428	0.0869982	0.073533	0.332896	1.97555e-12	0.0150394	0.757487	-0.219933	4.84435e-06	0.661153	1.27263e-54	0.507988	3.38138e-29	0.156328	0.00124066
MRPL11	blue	-0.394157	3.27851e-17	0.394157	3.27851e-17	0.0983996	0.0428564	-0.0444518	0.361207	0.231115	1.5079e-06	0.516882	2.44871e-30	0.15793	0.00110284	-0.0827126	0.0889346	0.766231	4.41515e-83	0.415842	3.6931e-19	0.232327	1.32405e-06
NR2F6	blue	-0.351319	9.22118e-14	0.351319	9.22118e-14	-0.153373	0.00153709	-0.16288	0.000761282	0.149335	0.00204776	0.308992	7.84375e-11	0.135747	0.00511137	-0.189124	8.92086e-05	0.574765	1.20431e-38	0.284398	2.48565e-09	0.168579	0.000490322
MRPS18B	blue	-0.324064	7.99697e-12	0.324064	7.99697e-12	-0.128969	0.00783945	-0.151311	0.00178116	0.133609	0.00586172	0.254538	1.07513e-07	0.239169	6.26858e-07	0.0806395	0.0972635	0.387554	1.20528e-16	0.386192	1.57103e-16	-0.145756	0.00262522
NUBP2	blue	-0.381487	3.8863e-16	0.381487	3.8863e-16	0.00139409	0.977167	0.0120637	0.804381	0.21121	1.15558e-05	0.4052	3.47816e-18	0.20043	3.22186e-05	0.00465024	0.92394	0.575828	8.17305e-39	0.298914	3.3636e-10	0.109191	0.0245457
MCRS1	blue	-0.604968	1.11771e-43	0.604968	1.11771e-43	0.320438	1.40145e-11	0.34745	1.78517e-13	0.753969	4.99461e-79	0.89254	4.87479e-148	0.621078	1.37085e-46	0.40267	5.8583e-18	0.809055	1.8818e-99	0.567709	1.52227e-37	0.612718	4.66281e-45
STX10	blue	-0.586954	1.29802e-40	0.586954	1.29802e-40	0.172629	0.000355609	0.170001	0.000438383	0.439141	2.04252e-21	0.630341	2.42492e-48	0.382695	3.08388e-16	0.0352386	0.469256	0.813246	2.82205e-101	0.580208	1.63068e-39	0.456067	3.61061e-23
NOSIP	blue	-0.384508	2.17598e-16	0.384508	2.17598e-16	0.16701	0.00055424	0.0788353	0.105007	0.231189	1.49606e-06	0.498827	4.66689e-28	0.109808	0.0237441	-0.203402	2.44151e-05	0.848532	1.01958e-118	0.402077	6.61568e-18	0.341842	4.57523e-13
BLOC1S4	blue	-0.447077	3.1669e-22	0.447077	3.1669e-22	0.323496	8.73619e-12	0.228157	2.06523e-06	0.510442	1.65125e-29	0.677065	3.63427e-58	0.357296	3.26542e-14	0.19476	5.40823e-05	0.727133	6.13496e-71	0.509282	2.31903e-29	0.453624	6.55491e-23
CIAO2B	blue	-0.297077	4.35963e-10	0.297077	4.35963e-10	0.0626786	0.197715	-0.0423827	0.384012	-0.0205905	0.672458	0.241744	4.70345e-07	-0.0445092	0.360586	-0.258904	6.37668e-08	0.608486	2.67168e-44	0.296068	5.02345e-10	0.0290214	0.551209
HSPBP1	blue	-0.442121	1.02021e-21	0.442121	1.02021e-21	0.145081	0.00274942	0.134447	0.0055566	0.307033	1.04545e-10	0.565138	3.78013e-37	0.158133	0.00108645	-0.0957339	0.0488396	0.853329	1.96785e-121	0.445477	4.62911e-22	0.380921	4.32945e-16
MRTO4	blue	-0.422259	9.18361e-20	0.422259	9.18361e-20	0.239836	5.82103e-07	0.0849293	0.0806727	0.437967	2.68009e-21	0.666955	6.88203e-56	0.283232	2.90492e-09	0.16622	0.000589267	0.725185	2.17502e-70	0.585882	1.94839e-40	0.326171	5.75279e-12
NUTF2	blue	-0.451411	1.12067e-22	0.451411	1.12067e-22	0.315849	2.82022e-11	0.273606	1.02287e-08	0.410015	1.27327e-18	0.642031	1.22165e-50	0.256174	8.84964e-08	0.0408072	0.401952	0.821161	7.53808e-105	0.573908	1.64413e-38	0.388449	1.01203e-16
COX17	blue	-0.344758	2.81117e-13	0.344758	2.81117e-13	-0.114652	0.018194	-0.198049	4.01181e-05	-0.0367921	0.44988	0.219874	4.87337e-06	-0.0246097	0.61333	-0.32192	1.11527e-11	0.595708	4.44657e-42	0.237018	7.94936e-07	0.0501665	0.302733
BORCS6	blue	-0.440045	1.65584e-21	0.440045	1.65584e-21	0.24512	3.21122e-07	0.0776109	0.110535	0.175179	0.000289436	0.399524	1.11344e-17	0.131683	0.00662068	-0.188241	9.63587e-05	0.718316	1.73127e-68	0.42818	2.47658e-20	0.279866	4.53631e-09
NDUFB1	blue	-0.259462	5.96052e-08	0.259462	5.96052e-08	-0.117827	0.015203	-0.171901	0.000376948	-0.18058	0.000185359	0.0517323	0.287872	-0.20288	2.56409e-05	-0.501059	2.48012e-28	0.526919	1.15125e-31	0.0627302	0.197346	0.0242339	0.618762
SAC3D1	blue	-0.554589	1.45302e-35	0.554589	1.45302e-35	0.0788143	0.1051	-0.0084124	0.862877	0.39193	5.10263e-17	0.66821	3.63009e-56	0.336043	1.18735e-12	0.00894175	0.854341	0.846081	2.28305e-117	0.488948	7.24835e-27	0.358124	2.82287e-14
PPIH	blue	-0.413093	6.64162e-19	0.413093	6.64162e-19	0.322219	1.06487e-11	0.220316	4.65884e-06	0.455995	3.67402e-23	0.695073	1.86235e-62	0.274199	9.47848e-09	0.0922297	0.0577535	0.797835	8.76375e-95	0.45306	7.51855e-23	0.469131	1.36859e-24
MRPL58	blue	-0.439035	2.09334e-21	0.439035	2.09334e-21	-0.0362008	0.457202	-0.125131	0.00990435	0.106051	0.029004	0.397248	1.76437e-17	0.159919	0.000951472	-0.117211	0.0157473	0.660409	1.84104e-54	0.393175	3.98649e-17	0.0714732	0.141763
TXNL4A	blue	-0.47851	1.19559e-25	0.47851	1.19559e-25	0.192704	6.50234e-05	0.0803786	0.098354	0.327193	4.89859e-12	0.609815	1.54837e-44	0.21532	7.7061e-06	-0.0347366	0.475614	0.813365	2.50238e-101	0.476436	2.06331e-25	0.416092	3.4997e-19
WDR46	blue	-0.545293	3.25643e-34	0.545293	3.25643e-34	0.142532	0.00326856	0.120364	0.0131326	0.478407	1.22859e-25	0.667964	4.11597e-56	0.452354	8.92146e-23	0.182593	0.000156484	0.801366	3.20515e-96	0.616429	9.87094e-46	0.254151	1.12547e-07
NLE1	blue	-0.430812	1.37167e-20	0.430812	1.37167e-20	0.115417	0.0174296	0.0755659	0.120274	0.464492	4.44659e-24	0.652384	9.25935e-53	0.398247	1.44218e-17	0.184689	0.000130931	0.725916	1.35432e-70	0.659513	2.86888e-54	0.278307	5.56471e-09
RRP1	blue	-0.492172	2.99085e-27	0.492172	2.99085e-27	0.168751	0.00048374	0.102368	0.0350997	0.434071	6.55148e-21	0.675828	6.98381e-58	0.305828	1.24633e-10	0.0448423	0.356999	0.825845	4.76259e-107	0.551298	4.41667e-35	0.417062	2.8409e-19
RETREG2	blue	-0.517596	1.97647e-30	0.517596	1.97647e-30	0.0508645	0.296047	0.134797	0.00543335	0.585621	2.15033e-40	0.610386	1.22436e-44	0.634325	4.09994e-49	0.446461	3.66659e-22	0.511263	1.29746e-29	0.493112	2.30627e-27	0.213347	9.36925e-06
PPFIA3	blue	-0.362327	1.33946e-14	0.362327	1.33946e-14	0.0833756	0.0863954	0.040642	0.403861	0.246874	2.62797e-07	0.40004	1.00267e-17	0.175878	0.000273407	0.0450638	0.354627	0.480136	7.77431e-26	0.35617	3.97738e-14	0.249114	2.02998e-07
MPV17L2	blue	-0.498519	5.09082e-28	0.498519	5.09082e-28	0.107136	0.02739	0.0791304	0.103708	0.271386	1.35806e-08	0.453826	6.24046e-23	0.238422	6.80909e-07	0.0397947	0.413741	0.578899	2.64653e-39	0.367854	4.94142e-15	0.266775	2.42705e-08
EMC3	blue	-0.460703	1.14844e-23	0.460703	1.14844e-23	-0.0577127	0.235678	-0.1717	0.000383063	0.0242281	0.618845	0.276487	7.0533e-09	0.0935441	0.0542634	-0.133796	0.0057924	0.548175	1.25457e-34	0.362894	1.21041e-14	-0.050355	0.300917
MAN1A1	blue	0.238637	6.64962e-07	-0.238637	6.64962e-07	0.0832878	0.0867281	-0.0434138	0.37254	0.0251649	0.605345	-0.0996582	0.0402535	0.00817474	0.866714	0.271378	1.35945e-08	-0.432528	9.30558e-21	-0.152936	0.00158606	-0.0798503	0.100593
MRPL40	blue	-0.236767	8.1719e-07	0.236767	8.1719e-07	-0.206581	1.80665e-05	-0.303634	1.7128e-10	-0.182354	0.000159682	0.0360509	0.459068	-0.149595	0.00201066	-0.378219	7.22761e-16	0.44637	3.74665e-22	0.113035	0.0199049	-0.186979	0.000107518
SH3GLB2	blue	-0.464997	3.9144e-24	0.464997	3.9144e-24	0.264141	3.36492e-08	0.339985	6.22303e-13	0.658104	5.74197e-54	0.719382	8.85284e-69	0.510702	1.53026e-29	0.32788	4.39518e-12	0.672005	5.14685e-57	0.488845	7.45541e-27	0.511659	1.15477e-29
NRBF2	blue	0.268927	1.85343e-08	-0.268927	1.85343e-08	0.164032	0.00069725	0.14019	0.00382222	0.0817495	0.0927299	-0.0812565	0.0947221	0.0644933	0.185019	0.321933	1.11304e-11	-0.391147	5.95697e-17	-0.154462	0.00142104	-0.0179742	0.712092
RPL37	blue	-0.396963	1.86872e-17	0.396963	1.86872e-17	0.0315362	0.517234	-0.0274535	0.572931	0.231086	1.51261e-06	0.490152	5.21426e-27	0.125547	0.00965962	-0.181144	0.000176805	0.82957	7.61336e-109	0.47343	4.51905e-25	0.285136	2.25163e-09
OGFR	blue	-0.299697	3.01007e-10	0.299697	3.01007e-10	0.205483	2.00567e-05	-0.0495782	0.308445	0.264087	3.38761e-08	0.413496	6.09662e-19	0.215543	7.53686e-06	0.019062	0.695511	0.514387	5.15392e-30	0.26975	1.67066e-08	0.219285	5.17407e-06
RRP12	blue	-0.427379	2.96193e-20	0.427379	2.96193e-20	0.203153	2.4993e-05	0.180931	0.000179997	0.491061	4.0615e-27	0.648798	5.13307e-52	0.403953	4.49935e-18	0.235872	9.01345e-07	0.666148	1.03643e-55	0.650427	2.36465e-52	0.370246	3.19074e-15
UBL5	blue	-0.434241	6.30294e-21	0.434241	6.30294e-21	0.0383589	0.430805	0.0073607	0.87988	0.14934	0.00204701	0.404538	3.98824e-18	0.0862214	0.0761509	-0.247532	2.43659e-07	0.791746	2.26047e-92	0.326803	5.20883e-12	0.227482	2.21762e-06
ZNF622	blue	-0.428587	2.26103e-20	0.428587	2.26103e-20	0.112116	0.0209392	0.0933698	0.054716	0.262435	4.15008e-08	0.475965	2.33398e-25	0.270064	1.60581e-08	0.0255321	0.60009	0.670182	1.32006e-56	0.452823	7.96228e-23	0.241081	5.06582e-07
POLE4	blue	-0.157366	0.00114972	0.157366	0.00114972	0.302156	2.11853e-10	0.151695	0.00173313	0.102261	0.0352919	0.345788	2.36388e-13	-0.100781	0.038045	-0.153977	0.00147175	0.560562	1.8702e-36	0.237798	7.29494e-07	0.301049	2.48228e-10
SQOR	blue	-0.124829	0.0100861	0.124829	0.0100861	0.240439	5.44284e-07	0.095311	0.0498502	0.0605668	0.213276	0.237504	7.53535e-07	-0.00781097	0.872593	-0.215756	7.37817e-06	0.527974	8.30032e-32	0.216118	7.11635e-06	0.312644	4.56409e-11
DNTTIP1	blue	-0.443723	7.00359e-22	0.443723	7.00359e-22	0.302878	1.90978e-10	0.219062	5.29188e-06	0.536668	5.35207e-33	0.738815	2.45053e-74	0.402687	5.8373e-18	0.226064	2.5737e-06	0.766764	2.90443e-83	0.49664	8.63199e-28	0.397624	1.63556e-17
ADAMTSL3	blue	0.154997	0.00136695	-0.154997	0.00136695	-0.0678914	0.162879	0.104234	0.0318873	0.0134064	0.783123	-0.203323	2.45968e-05	0.122374	0.0116728	0.26437	3.27129e-08	-0.454466	5.33978e-23	-0.257551	7.50494e-08	-0.0681938	0.16101
ISY1	blue	-0.387868	1.13385e-16	0.387868	1.13385e-16	0.300455	2.70195e-10	0.266409	2.54035e-08	0.441545	1.16728e-21	0.666088	1.06884e-55	0.247668	2.3988e-07	0.00529803	0.913383	0.842762	1.41516e-115	0.419457	1.69252e-19	0.508745	2.71258e-29
CISD1	blue	-0.297433	4.14683e-10	0.297433	4.14683e-10	0.132945	0.00611383	0.0336037	0.490135	0.172072	0.000371841	0.371194	2.68016e-15	0.106912	0.0277178	0.0347542	0.475391	0.476822	1.86432e-25	0.318999	1.74726e-11	0.144595	0.00284236
PTDSS2	blue	-0.424833	5.21186e-20	0.424833	5.21186e-20	0.245886	2.94277e-07	0.25345	1.22271e-07	0.486834	1.28875e-26	0.684541	6.56067e-60	0.263032	3.85741e-08	0.0797487	0.101028	0.812611	5.37066e-101	0.527588	9.35667e-32	0.534586	1.03929e-32
FASTK	blue	-0.573642	1.81052e-38	0.573642	1.81052e-38	0.0299252	0.538874	0.0788567	0.104912	0.40939	1.45205e-18	0.559611	2.59929e-36	0.369818	3.45136e-15	0.0766959	0.114812	0.732187	2.185e-72	0.427765	2.71706e-20	0.267808	2.13287e-08
QPCTL	blue	-0.398585	1.34685e-17	0.398585	1.34685e-17	-0.00895929	0.854059	-0.0815775	0.0934211	0.324556	7.40665e-12	0.531533	2.72842e-32	0.21865	5.51749e-06	0.0450041	0.355266	0.67667	4.48001e-58	0.419741	1.59108e-19	0.167863	0.000518587
BCL7C	blue	-0.422716	8.30839e-20	0.422716	8.30839e-20	0.236452	8.4586e-07	0.206602	1.80302e-05	0.309594	7.17677e-11	0.568663	1.08436e-37	0.180768	0.000182464	-0.0932763	0.0549601	0.824494	2.08478e-106	0.379969	5.18863e-16	0.400747	8.68255e-18
NSA2	blue	-0.421615	1.05741e-19	0.421615	1.05741e-19	0.0905837	0.0623836	0.0154518	0.751052	0.339451	6.79543e-13	0.463478	5.73779e-24	0.312409	4.72678e-11	0.198451	3.86678e-05	0.519581	1.08709e-30	0.400021	1.00645e-17	0.124017	0.0105881
PDCD5	blue	-0.551838	3.68413e-35	0.551838	3.68413e-35	0.165809	0.000608292	0.122077	0.0118795	0.420717	1.28652e-19	0.657484	7.78419e-54	0.353583	6.23947e-14	0.0451467	0.353742	0.805626	5.41412e-98	0.528578	6.87848e-32	0.412492	7.54647e-19
ABTB1	blue	-0.290555	1.07906e-09	0.290555	1.07906e-09	0.242516	4.31224e-07	0.235005	9.90798e-07	0.272235	1.21886e-08	0.359521	2.20614e-14	0.195208	5.19422e-05	0.0601738	0.216266	0.441319	1.23061e-21	0.243144	4.0177e-07	0.29826	3.68981e-10
C1RL	blue	0.461024	1.06036e-23	-0.461024	1.06036e-23	-0.0368876	0.448704	-0.0771548	0.112651	-0.346533	2.08492e-13	-0.527902	8.48854e-32	-0.302373	2.05362e-10	-0.0892028	0.0665005	-0.633449	6.07339e-49	-0.443512	7.36141e-22	-0.212546	1.0138e-05
EDF1	blue	-0.319451	1.6306e-11	0.319451	1.6306e-11	0.0255991	0.599133	-0.0994563	0.0406618	-0.0172684	0.722924	0.276815	6.75884e-09	-0.103467	0.0331766	-0.403024	5.44732e-18	0.729793	1.07048e-71	0.252232	1.41123e-07	0.184168	0.000136892
CTSO	blue	0.204622	2.17623e-05	-0.204622	2.17623e-05	0.0308614	0.526244	0.0324294	0.505433	-0.183707	0.000142368	-0.390094	7.33012e-17	-0.063282	0.193425	0.164249	0.000685807	-0.583148	5.45122e-40	-0.306555	1.12101e-10	-0.321456	1.19814e-11
HES6	blue	-0.448883	2.058e-22	0.448883	2.058e-22	0.0198032	0.684296	-0.0421954	0.386119	0.378668	6.63978e-16	0.561921	1.16608e-36	0.324212	7.81503e-12	0.110887	0.022394	0.648901	4.88732e-52	0.43167	1.12995e-20	0.224245	3.11071e-06
MZT2B	blue	-0.287863	1.55794e-09	0.287863	1.55794e-09	0.0232226	0.633479	0.00483419	0.920941	0.120126	0.0133158	0.395359	2.5789e-17	0.000360884	0.994088	-0.305156	1.37407e-10	0.788003	6.27041e-91	0.320511	1.38577e-11	0.305173	1.3708e-10
SDF2L1	blue	-0.459244	1.65025e-23	0.459244	1.65025e-23	-0.015108	0.756415	-0.129583	0.0075475	0.116321	0.0165633	0.341178	5.10819e-13	0.185094	0.000126467	-0.17508	0.000291766	0.589273	5.36288e-41	0.341543	4.80837e-13	0.242831	4.16229e-07
MVB12A	blue	-0.437398	3.05565e-21	0.437398	3.05565e-21	0.178558	0.000219354	0.205065	2.08686e-05	0.337968	8.67039e-13	0.513248	7.22466e-30	0.298359	3.63838e-10	0.0639255	0.188926	0.638304	6.76568e-50	0.415671	3.8306e-19	0.346242	2.18967e-13
ERGIC3	blue	-0.478034	1.35548e-25	0.478034	1.35548e-25	0.113667	0.0192202	0.0620156	0.202509	0.36788	4.91864e-15	0.60829	2.8949e-44	0.24358	3.8244e-07	0.0290393	0.550964	0.794188	2.49445e-93	0.485552	1.82351e-26	0.349273	1.30913e-13
RETREG3	blue	-0.407476	2.16756e-18	0.407476	2.16756e-18	-0.0499741	0.304593	-0.0430683	0.37636	0.317827	2.08955e-11	0.433876	6.84875e-21	0.317187	2.30305e-11	0.104989	0.03066	0.531992	2.3611e-32	0.276476	7.06306e-09	0.164372	0.000679374
NELFE	blue	-0.578003	3.68284e-39	0.578003	3.68284e-39	0.0471168	0.333111	0.073985	0.128252	0.527535	9.51285e-32	0.718034	2.06656e-68	0.524879	2.1608e-31	0.244805	3.32869e-07	0.800813	5.40788e-96	0.533346	1.53979e-32	0.258288	6.86827e-08
TMEM219	blue	-0.332167	2.22121e-12	0.332167	2.22121e-12	0.0109427	0.822239	-0.0592485	0.223426	-0.077353	0.111727	0.143409	0.00308076	-0.0486374	0.317726	-0.326053	5.86013e-12	0.556822	6.78303e-36	0.322315	1.04919e-11	-0.06208	0.20204
NCLN	blue	-0.465397	3.53847e-24	0.465397	3.53847e-24	0.115134	0.0177091	0.0876723	0.0713209	0.399451	1.13018e-17	0.548215	1.2382e-34	0.326422	5.52975e-12	0.0760728	0.117799	0.683152	1.3964e-59	0.487656	1.03083e-26	0.338776	7.59392e-13
NUPR1	blue	-0.401301	7.75339e-18	0.401301	7.75339e-18	0.0150871	0.756741	-0.0616096	0.205485	0.236025	8.86367e-07	0.383807	2.49084e-16	0.265401	2.87932e-08	0.028288	0.561319	0.456933	2.91877e-23	0.378225	7.21887e-16	0.178217	0.000225634
UQCR11	blue	-0.377895	7.68391e-16	0.377895	7.68391e-16	0.0518063	0.287183	0.0501897	0.302509	0.125369	0.00976389	0.359158	2.35216e-14	0.00835163	0.863857	-0.284063	2.59969e-09	0.763092	5.08262e-82	0.315508	2.96944e-11	0.296793	4.53739e-10
NOC4L	blue	-0.446571	3.57186e-22	0.446571	3.57186e-22	0.187033	0.000107017	0.159507	0.000981164	0.363226	1.14043e-14	0.592472	1.56641e-41	0.280763	4.03019e-09	0.0196437	0.686704	0.770559	1.42642e-84	0.5012	2.38267e-28	0.371276	2.63957e-15
CHMP2A	blue	-0.424141	6.07264e-20	0.424141	6.07264e-20	0.0153841	0.752108	-0.0208972	0.667868	0.0363987	0.454744	0.293416	7.27067e-10	0.026702	0.583484	-0.328915	3.7313e-12	0.741118	4.98236e-75	0.273712	1.00907e-08	0.207023	1.73194e-05
WDR24	blue	-0.394596	3.00355e-17	0.394596	3.00355e-17	-0.0651296	0.180713	-0.0279411	0.566133	0.168698	0.000485785	0.279612	4.68992e-09	0.25473	1.05091e-07	0.0786114	0.106001	0.396273	2.14674e-17	0.239334	6.15471e-07	-0.0853562	0.0791554
FLYWCH1	blue	-0.479766	8.57671e-26	0.479766	8.57671e-26	0.268636	1.92258e-08	0.367202	5.56392e-15	0.561339	1.42821e-36	0.575772	8.34385e-39	0.565097	3.83517e-37	0.451448	1.11076e-22	0.419959	1.51747e-19	0.456717	3.07807e-23	0.268668	1.91467e-08
PFDN6	blue	-0.554016	1.76463e-35	0.554016	1.76463e-35	-0.051159	0.293255	-0.120328	0.0131598	0.306774	1.08583e-10	0.542068	9.36364e-34	0.347161	1.87466e-13	-0.0170742	0.725913	0.792587	1.06196e-92	0.563854	5.935e-37	0.121913	0.0119946
THAP7	blue	-0.368185	4.65247e-15	0.368185	4.65247e-15	-0.000845787	0.986146	-0.021926	0.652563	0.235726	9.15818e-07	0.425001	5.02183e-20	0.187264	0.000104896	-0.0768366	0.114146	0.646935	1.23825e-51	0.27828	5.58469e-09	0.192286	6.74871e-05
RABL6	blue	-0.401858	6.91904e-18	0.401858	6.91904e-18	0.436823	3.48874e-21	0.537023	4.77746e-33	0.682157	2.39195e-59	0.763865	2.79353e-82	0.406934	2.4264e-18	0.287758	1.58044e-09	0.724245	3.98992e-70	0.443513	7.35955e-22	0.680869	4.78565e-59
YPEL3	blue	-0.34528	2.57528e-13	0.34528	2.57528e-13	0.148149	0.00222477	0.104161	0.032008	0.201707	2.86149e-05	0.343087	3.71867e-13	0.179962	0.000195182	-0.06738	0.166078	0.558972	3.24119e-36	0.267011	2.35665e-08	0.142303	0.00331922
PLPP3	blue	0.388363	1.02934e-16	-0.388363	1.02934e-16	-0.0290977	0.550163	0.0560637	0.249354	-0.101428	0.03682	-0.356851	3.53004e-14	-0.116722	0.0161906	0.290144	1.14148e-09	-0.686035	2.89897e-60	-0.414045	5.42387e-19	-0.301678	2.26887e-10
RPL41	blue	-0.302775	1.93828e-10	0.302775	1.93828e-10	0.14775	0.00228732	0.171153	0.00040011	0.360379	1.89491e-14	0.510779	1.4959e-29	0.204677	2.16502e-05	0.0984861	0.0426731	0.636543	1.50642e-49	0.375891	1.11973e-15	0.317339	2.25038e-11
POP4	blue	-0.539078	2.46765e-33	0.539078	2.46765e-33	0.217114	6.44056e-06	0.184366	0.000134591	0.412202	8.0241e-19	0.628904	4.57469e-48	0.395377	2.56917e-17	0.144663	0.0028291	0.733029	1.24411e-72	0.468446	1.63047e-24	0.370596	2.99208e-15
EMC7	blue	-0.450124	1.52807e-22	0.450124	1.52807e-22	0.126408	0.00916923	0.0962844	0.0475499	0.235731	9.15353e-07	0.385034	1.96609e-16	0.254963	1.02218e-07	0.0984198	0.0428135	0.505626	6.70347e-29	0.431814	1.09372e-20	0.14681	0.00244139
DAD1	blue	-0.534028	1.24076e-32	0.534028	1.24076e-32	0.161993	0.000814186	0.114118	0.0187438	0.350051	1.14612e-13	0.586367	1.62163e-40	0.35612	4.01233e-14	0.048488	0.319218	0.747774	4.53266e-77	0.537954	3.54322e-33	0.295273	5.61481e-10
TRAPPC2B	blue	-0.308158	8.86592e-11	0.308158	8.86592e-11	0.104888	0.0308219	0.0958162	0.0486451	0.242733	4.20856e-07	0.400838	8.52267e-18	0.193898	5.84387e-05	-0.0618562	0.203673	0.620328	1.88928e-46	0.243507	3.85612e-07	0.234577	1.03801e-06
SYMPK	blue	-0.479961	8.14404e-26	0.479961	8.14404e-26	0.180505	0.000186538	0.211931	1.07683e-05	0.542563	7.96816e-34	0.674955	1.10501e-57	0.387058	1.32764e-16	0.244594	3.40946e-07	0.698682	2.35294e-63	0.490677	4.51448e-27	0.386181	1.57429e-16
WASHC1	blue	-0.405629	3.18229e-18	0.405629	3.18229e-18	0.215482	7.58249e-06	0.175351	0.000285424	0.370292	3.16361e-15	0.555897	9.3081e-36	0.233704	1.14108e-06	-0.0604081	0.21448	0.7791	1.30133e-87	0.414036	5.43421e-19	0.393462	3.7656e-17
RPS19BP1	blue	-0.43451	5.92667e-21	0.43451	5.92667e-21	0.141189	0.00357647	0.0686692	0.158104	0.254203	1.11862e-07	0.503638	1.18752e-28	0.16394	0.000702197	-0.158369	0.00106764	0.810144	6.38109e-100	0.490383	4.89356e-27	0.353445	6.39005e-14
SNRPF	blue	-0.378064	7.4417e-16	0.378064	7.4417e-16	0.206673	1.79088e-05	0.0862001	0.0762236	0.374569	1.43349e-15	0.641814	1.35004e-50	0.204667	2.16696e-05	-0.0406063	0.404275	0.806831	1.67459e-98	0.436373	3.86842e-21	0.462775	6.84562e-24
DAPK3	blue	-0.453558	6.66141e-23	0.453558	6.66141e-23	0.318476	1.89278e-11	0.436084	4.1341e-21	0.543667	5.55417e-34	0.629017	4.35245e-48	0.368175	4.661e-15	0.231955	1.37813e-06	0.681898	2.75023e-59	0.484525	2.40545e-26	0.500521	2.88919e-28
ARL2	blue	-0.374845	1.36152e-15	0.374845	1.36152e-15	0.344433	2.96898e-13	0.408661	1.69178e-18	0.443688	7.06132e-22	0.611275	8.48209e-45	0.223928	3.21444e-06	0.0121652	0.802768	0.785636	4.94944e-90	0.44397	6.60865e-22	0.535992	6.6426e-33
ARPC5L	blue	-0.298332	3.65241e-10	0.298332	3.65241e-10	0.345618	2.43266e-13	0.322659	9.94798e-12	0.428154	2.49101e-20	0.612038	6.18333e-45	0.228493	1.99328e-06	0.0574624	0.237719	0.70095	6.3122e-64	0.404105	4.36057e-18	0.563578	6.53765e-37
FAM234A	blue	-0.345968	2.29319e-13	0.345968	2.29319e-13	0.0808189	0.096519	0.256922	8.09218e-08	0.350841	1.00113e-13	0.38879	9.46713e-17	0.288086	1.5115e-09	0.20976	1.33052e-05	0.387548	1.20667e-16	0.260369	5.34035e-08	0.248981	2.06132e-07
HSD17B13	blue	0.43538	4.8579e-21	-0.43538	4.8579e-21	-0.171899	0.000377006	-0.135294	0.00526274	-0.397024	1.84598e-17	-0.532962	1.7389e-32	-0.371683	2.44894e-15	-0.136945	0.00472994	-0.607295	4.34543e-44	-0.5462	2.41434e-34	-0.261907	4.4275e-08
ENTR1	blue	-0.328532	3.96486e-12	0.328532	3.96486e-12	0.102484	0.0348931	0.102656	0.0345865	0.358319	2.72779e-14	0.454515	5.2766e-23	0.294661	6.11552e-10	0.147308	0.00235867	0.492711	2.57703e-27	0.459366	1.60111e-23	0.213249	9.46043e-06
UQCR10	blue	-0.264918	3.05702e-08	0.264918	3.05702e-08	-0.0304126	0.53228	-0.136994	0.00471501	-0.103696	0.0327875	0.167787	0.000521682	-0.183611	0.000143534	-0.458808	1.838e-23	0.639304	4.28384e-50	0.164463	0.000674664	0.129456	0.00760703
MRPS12	blue	-0.474823	3.14542e-25	0.474823	3.14542e-25	0.119841	0.0135375	0.133693	0.00583037	0.243197	3.99392e-07	0.503001	1.42549e-28	0.143567	0.00304792	-0.124807	0.0100992	0.796157	4.12645e-94	0.392514	4.5456e-17	0.401492	7.45693e-18
SCX	blue	-0.357661	3.06264e-14	0.357661	3.06264e-14	0.12809	0.00827508	0.215775	7.36452e-06	0.424036	6.21407e-20	0.515871	3.31278e-30	0.272387	1.19544e-08	0.0464257	0.340258	0.613202	3.81264e-45	0.503836	1.12214e-28	0.465234	3.68654e-24
POLR1H	blue	-0.402512	6.05077e-18	0.402512	6.05077e-18	0.10897	0.0248394	0.0363999	0.454729	0.286758	1.80949e-09	0.516669	2.61023e-30	0.206152	1.88209e-05	-0.114628	0.0182182	0.812104	8.95674e-101	0.478085	1.33728e-25	0.323387	8.88567e-12
GTF2F1	blue	-0.471561	7.32975e-25	0.471561	7.32975e-25	0.246881	2.626e-07	0.355674	4.33726e-14	0.642913	8.11699e-51	0.700863	6.64108e-64	0.521009	7.05269e-31	0.393795	3.52385e-17	0.637544	9.56225e-50	0.361181	1.64307e-14	0.438992	2.11448e-21
ERP29	blue	-0.158808	0.00103351	0.158808	0.00103351	0.198938	3.69755e-05	0.0429247	0.377955	0.134655	0.0054832	0.348524	1.48734e-13	-0.0286986	0.555648	-0.0836114	0.0855064	0.507	4.50444e-29	0.203064	2.52031e-05	0.25323	1.2548e-07
MRPL51	blue	-0.422077	9.55918e-20	0.422077	9.55918e-20	0.0803915	0.0982999	-0.0106191	0.827412	0.143145	0.00313628	0.44155	1.16584e-21	0.084117	0.0836251	-0.16475	0.000659938	0.753914	5.20132e-79	0.409745	1.34779e-18	0.155534	0.00131466
PPP1R35	blue	-0.546294	2.3406e-34	0.546294	2.3406e-34	0.0703821	0.147961	0.0786297	0.10592	0.420542	1.33667e-19	0.595945	4.05214e-42	0.346515	2.09127e-13	0.0314211	0.518766	0.801609	2.54604e-96	0.585099	2.61869e-40	0.391897	5.13649e-17
A1CF	blue	0.189107	8.93361e-05	-0.189107	8.93361e-05	-0.390708	6.49611e-17	-0.441163	1.27618e-21	-0.175231	0.000288222	-0.310354	6.41458e-11	0.0760374	0.117971	0.169048	0.000472584	-0.514983	4.31777e-30	-0.125937	0.00943477	-0.488582	8.01035e-27
UXT	blue	-0.358434	2.67268e-14	0.358434	2.67268e-14	0.125884	0.00946502	-0.0234291	0.630462	0.0722062	0.137712	0.377165	8.81621e-16	0.012957	0.790221	-0.276073	7.44256e-09	0.771036	9.73123e-85	0.280444	4.20379e-09	0.198004	4.02845e-05
NAA80	blue	-0.403401	5.04169e-18	0.403401	5.04169e-18	-0.158292	0.00107378	-0.165465	0.00062466	0.154051	0.00146386	0.278365	5.52289e-09	0.187539	0.000102418	0.0900969	0.0638102	0.367352	5.41467e-15	0.309724	7.04057e-11	-0.204678	2.16466e-05
COX7A2	blue	-0.346682	2.03296e-13	0.346682	2.03296e-13	0.0490908	0.313231	-0.0264561	0.586957	0.0560268	0.249666	0.316954	2.38575e-11	0.00514137	0.915935	-0.194759	5.40893e-05	0.566843	2.06992e-37	0.203974	2.31356e-05	0.215346	7.68602e-06
CUTA	blue	-0.482242	4.43771e-26	0.482242	4.43771e-26	-0.122983	0.0112597	-0.187483	0.000102916	0.165664	0.000615152	0.426195	3.85459e-20	0.25152	1.53397e-07	-0.0952419	0.0500169	0.716133	6.76784e-68	0.414297	5.13949e-19	0.00874019	0.857589
URM1	blue	-0.469729	1.1743e-24	0.469729	1.1743e-24	0.186888	0.000108363	0.157437	0.00114367	0.462091	8.1247e-24	0.67108	8.30849e-57	0.339423	6.8274e-13	0.106003	0.0290761	0.803658	3.61123e-97	0.512993	7.79112e-30	0.347407	1.79812e-13
POLD2	blue	-0.258686	6.54693e-08	0.258686	6.54693e-08	-0.107747	0.026517	-0.132416	0.0063218	0.184297	0.000135384	0.364642	8.84176e-15	0.164236	0.000686463	0.0452214	0.352945	0.461605	9.17215e-24	0.111254	0.0219516	0.0466191	0.338248
MPND	blue	-0.298006	3.82483e-10	0.298006	3.82483e-10	-0.177773	0.000234055	-0.187271	0.000104827	0.0228082	0.639552	0.098076	0.043548	0.11775	0.0152701	-0.076977	0.113485	0.294715	6.06957e-10	0.081922	0.0920406	-0.143096	0.0031466
LYPLA2	blue	-0.332755	2.02094e-12	0.332755	2.02094e-12	0.198482	3.85593e-05	0.0809306	0.0960575	0.297602	4.04883e-10	0.497273	7.22695e-28	0.171623	0.000385412	-0.00277641	0.954544	0.665991	1.12276e-55	0.401705	7.139e-18	0.349634	1.23084e-13
MICU3	blue	0.154657	0.00140108	-0.154657	0.00140108	-0.104604	0.0312804	0.0405941	0.404416	0.0841357	0.0835562	-0.149712	0.00199418	0.129394	0.00763624	0.341815	4.5961e-13	-0.45328	7.1267e-23	-0.232132	1.35205e-06	-0.254157	1.12466e-07
FAM149A	blue	0.309625	7.14478e-11	-0.309625	7.14478e-11	-0.138642	0.00423356	0.0688726	0.156872	-0.137174	0.00466014	-0.338148	8.41927e-13	-0.166953	0.000556683	0.0749897	0.123136	-0.495279	1.26285e-27	-0.45026	1.47879e-22	-0.0808272	0.0964844
NT5C	blue	-0.396814	1.92553e-17	0.396814	1.92553e-17	0.194511	5.53108e-05	0.151417	0.00176771	0.333672	1.74337e-12	0.582669	6.52166e-40	0.155868	0.00128308	-0.0548703	0.259589	0.833269	1.13222e-110	0.514532	4.93649e-30	0.392082	4.95153e-17
ACSL1	blue	0.377332	8.54242e-16	-0.377332	8.54242e-16	-0.237994	7.13949e-07	-0.334198	1.6015e-12	-0.445875	4.21275e-22	-0.575326	9.8155e-39	-0.318622	1.85107e-11	-0.0926784	0.0565418	-0.702027	3.36325e-64	-0.472087	6.39892e-25	-0.493993	1.806e-27
TMEM258	blue	-0.470407	9.86647e-25	0.470407	9.86647e-25	0.175361	0.000285173	0.121034	0.0126294	0.343784	3.30991e-13	0.581896	8.70319e-40	0.228714	1.9471e-06	-0.0826225	0.0892843	0.832051	4.57931e-110	0.430585	1.4435e-20	0.457383	2.61283e-23
H2AJ	blue	-0.322473	1.0238e-11	0.322473	1.0238e-11	-0.00356117	0.941716	-0.0326414	0.502652	0.0472555	0.331687	0.256672	8.3389e-08	-0.016078	0.741316	-0.217277	6.3362e-06	0.567806	1.47111e-37	0.181259	0.000175104	0.0688691	0.156894
POP5	blue	-0.472763	5.37301e-25	0.472763	5.37301e-25	0.0668794	0.169254	-0.0731187	0.132794	0.312306	4.79963e-11	0.572102	3.16037e-38	0.247725	2.38324e-07	-0.0158218	0.745295	0.764313	1.97317e-82	0.473226	4.76497e-25	0.213661	9.08382e-06
PI4K2B	blue	0.0438513	0.367737	-0.0438513	0.367737	-0.215991	7.20716e-06	-0.160172	0.000933626	0.00698808	0.885919	-0.170542	0.000420006	0.235048	9.86124e-07	0.408015	1.93657e-18	-0.525726	1.66495e-31	-0.16564	0.000616256	-0.395739	2.38967e-17
TUSC2	blue	-0.489202	6.76304e-27	0.489202	6.76304e-27	0.117201	0.015756	-0.0352905	0.468602	0.313407	4.07178e-11	0.559619	2.59205e-36	0.218991	5.33049e-06	-0.0299661	0.53832	0.788526	3.95674e-91	0.509021	2.50228e-29	0.217706	6.06838e-06
RPL7L1	blue	-0.358776	2.51656e-14	0.358776	2.51656e-14	0.076603	0.115254	0.202344	2.69629e-05	0.649518	3.64694e-52	0.586456	1.56762e-40	0.630827	1.95544e-48	0.627263	9.40969e-48	0.302106	2.13388e-10	0.48457	2.37669e-26	0.216576	6.79785e-06
NPM3	blue	-0.339719	6.50242e-13	0.339719	6.50242e-13	0.130028	0.00734207	0.151357	0.00177532	0.469878	1.13027e-24	0.598348	1.57503e-42	0.301232	2.41845e-10	0.176928	0.00025089	0.656835	1.06993e-53	0.460727	1.1416e-23	0.265445	2.86375e-08
TOMM34	blue	-0.429632	1.78867e-20	0.429632	1.78867e-20	0.294231	6.49258e-10	0.294623	6.14759e-10	0.583187	5.37308e-40	0.71915	1.02456e-68	0.488647	7.86917e-27	0.365256	7.91601e-15	0.617496	6.29311e-46	0.563173	7.53271e-37	0.395294	2.61239e-17
GPATCH3	blue	-0.489441	6.33471e-27	0.489441	6.33471e-27	0.166932	0.000557582	-0.0184264	0.705182	0.315227	3.09802e-11	0.564626	4.52531e-37	0.268381	1.98497e-08	0.0469527	0.334799	0.738608	2.82489e-74	0.479806	8.48695e-26	0.177705	0.000235357
PPP1R3B	blue	0.326442	5.51248e-12	-0.326442	5.51248e-12	-0.147072	0.00239754	-0.0131636	0.786955	-0.0907249	0.0619749	-0.31011	6.65093e-11	-0.0394055	0.418326	0.144648	0.00283208	-0.550483	5.80708e-35	-0.392719	4.36406e-17	-0.157223	0.00116188
SLC66A1	blue	-0.414028	5.44351e-19	0.414028	5.44351e-19	0.174766	0.000299316	0.0409173	0.400682	0.38729	1.26893e-16	0.572845	2.41631e-38	0.318435	1.90464e-11	0.105729	0.0294976	0.637234	1.10095e-49	0.435326	4.919e-21	0.382245	3.362e-16
LIN7B	blue	-0.361027	1.68879e-14	0.361027	1.68879e-14	0.120421	0.0130888	-0.011663	0.810752	0.174822	0.000297965	0.382463	3.22431e-16	0.132862	0.00614635	-0.123324	0.0110345	0.632157	1.08211e-48	0.310585	6.19852e-11	0.173728	0.000325538
RRP9	blue	-0.530763	3.47425e-32	0.530763	3.47425e-32	0.164926	0.00065111	0.0487861	0.316248	0.434986	5.31599e-21	0.683096	1.43898e-59	0.376973	9.14043e-16	0.136094	0.00499818	0.795188	1.00285e-93	0.64481	3.35631e-51	0.256692	8.31817e-08
GNPNAT1	blue	0.22062	4.51705e-06	-0.22062	4.51705e-06	-0.0398237	0.413401	-0.0137581	0.77758	0.0677635	0.163675	-0.138617	0.00424062	0.140265	0.00380346	0.390233	7.13249e-17	-0.523105	3.72415e-31	-0.0619203	0.203205	-0.146611	0.00247515
NSMCE1	blue	-0.34691	1.9561e-13	0.34691	1.9561e-13	0.00745676	0.878325	-0.0649794	0.181723	-0.0696389	0.152299	0.21628	7.00174e-06	-0.0510565	0.294225	-0.320378	1.41452e-11	0.625788	1.79232e-47	0.302294	2.07709e-10	0.00665463	0.891328
METTL1	blue	-0.445178	4.96952e-22	0.445178	4.96952e-22	0.211908	1.07933e-05	0.119017	0.0141989	0.455854	3.80401e-23	0.666437	8.9516e-56	0.367645	5.13387e-15	0.164241	0.000686228	0.726326	1.03783e-70	0.588621	6.88209e-41	0.380312	4.86123e-16
LONP2	blue	0.182459	0.000158259	-0.182459	0.000158259	-0.201452	2.93012e-05	-0.106999	0.0275902	-0.155258	0.0013413	-0.364901	8.43883e-15	0.00342265	0.94398	0.231603	1.43111e-06	-0.595773	4.33435e-42	-0.32177	1.14154e-11	-0.355308	4.62291e-14
CARD19	blue	-0.375812	1.13656e-15	0.375812	1.13656e-15	0.371971	2.32198e-15	0.441836	1.09058e-21	0.459892	1.40517e-23	0.589217	5.47932e-41	0.293538	7.14889e-10	0.158735	0.00103907	0.620114	2.06987e-46	0.40553	3.24818e-18	0.532523	1.99712e-32
TAF9	blue	-0.469198	1.34524e-24	0.469198	1.34524e-24	0.0769381	0.113668	-0.0626539	0.197892	0.443426	7.51041e-22	0.613924	2.82131e-45	0.451146	1.1946e-22	0.296152	4.96448e-10	0.571963	3.32235e-38	0.51432	5.25737e-30	0.160737	0.000894949
QTRT1	blue	-0.413816	5.69509e-19	0.413816	5.69509e-19	-0.0242306	0.618809	-0.0207353	0.670289	0.253635	1.19634e-07	0.392032	5.00092e-17	0.159605	0.000974031	-0.111965	0.0211138	0.682318	2.19283e-59	0.393172	3.98911e-17	0.111714	0.0214055
TMED9	blue	-0.540435	1.59139e-33	0.540435	1.59139e-33	0.219834	4.89321e-06	0.199756	3.42923e-05	0.459271	1.63928e-23	0.628822	4.74433e-48	0.416801	3.00485e-19	0.123771	0.0107448	0.715383	1.07815e-67	0.563043	7.88308e-37	0.51305	7.66198e-30
ECI1	blue	-0.153384	0.0015359	0.153384	0.0015359	-0.315778	2.85056e-11	-0.268002	2.08182e-08	-0.288747	1.38146e-09	-0.141403	0.00352567	-0.179506	0.000202753	-0.433269	7.86458e-21	0.306527	1.12572e-10	0.0182692	0.707581	-0.280968	3.92255e-09
TSSC4	blue	-0.446764	3.41114e-22	0.446764	3.41114e-22	0.175457	0.000282966	0.150903	0.0018334	0.337556	9.27514e-13	0.581036	1.19896e-39	0.217923	5.9373e-06	-0.0664207	0.172204	0.836358	3.11292e-112	0.371105	2.72441e-15	0.415417	4.0446e-19
RPL36AL	blue	-0.182943	0.000151911	0.182943	0.000151911	0.0793753	0.10264	-0.08894	0.0673087	-0.137676	0.00450997	0.0894041	0.0658867	-0.210366	1.2545e-05	-0.399701	1.0741e-17	0.504408	9.52028e-29	0.0538114	0.268911	0.0410863	0.398738
NENF	blue	-0.428042	2.55413e-20	0.428042	2.55413e-20	-0.0315119	0.517558	-0.0836104	0.08551	0.0979564	0.043806	0.368447	4.43505e-15	0.198535	3.83714e-05	-0.278689	5.29383e-09	0.726267	1.07826e-70	0.330247	3.01922e-12	0.203451	2.43035e-05
FAM3A	blue	-0.394315	3.17717e-17	0.394315	3.17717e-17	-0.0257976	0.596303	-0.0901149	0.063757	0.183138	0.000149421	0.317114	2.32853e-11	0.276307	7.21944e-09	0.0101612	0.834745	0.487102	1.19852e-26	0.311923	5.08155e-11	0.0207757	0.669685
YIF1A	blue	-0.32667	5.31867e-12	0.32667	5.31867e-12	-0.05911	0.224512	-0.233811	1.12798e-06	-0.0134942	0.781738	0.214128	8.67363e-06	0.0125536	0.796606	-0.22814	2.06899e-06	0.542778	7.42715e-34	0.310828	5.9797e-11	0.00759083	0.876155
VWA8	blue	0.101514	0.0366599	-0.101514	0.0366599	-0.192604	6.5603e-05	-0.00695793	0.886408	0.0854121	0.0789582	-0.209348	1.38478e-05	0.238332	6.87745e-07	0.448823	2.08754e-22	-0.569497	8.05e-38	-0.168265	0.000502524	-0.282208	3.3287e-09
FKBPL	blue	-0.509471	2.1945e-29	0.509471	2.1945e-29	0.0486948	0.317155	0.00835925	0.863734	0.353474	6.3588e-14	0.575161	1.04261e-38	0.312148	4.91414e-11	0.0618319	0.203852	0.757135	4.73177e-80	0.432892	8.56783e-21	0.20403	2.3013e-05
TIMM8B	blue	-0.325675	6.21786e-12	0.325675	6.21786e-12	0.0350777	0.47129	-0.113914	0.0189584	0.0706259	0.146558	0.34999	1.15817e-13	-0.032666	0.50233	-0.259434	5.98099e-08	0.704444	8.10966e-65	0.363827	1.02387e-14	0.115424	0.0174231
MRPL52	blue	-0.417243	2.73204e-19	0.417243	2.73204e-19	0.1173	0.0156676	0.0130377	0.788945	0.129354	0.00765521	0.42996	1.66157e-20	0.0181492	0.709415	-0.303268	1.80551e-10	0.841426	7.24255e-115	0.444742	5.50823e-22	0.30452	1.5068e-10
SLC39A3	blue	-0.483022	3.60183e-26	0.483022	3.60183e-26	0.106776	0.0279167	0.0668034	0.16974	0.293001	7.70151e-10	0.468885	1.45753e-24	0.237797	7.29601e-07	-0.0480612	0.3235	0.680974	4.52178e-59	0.323413	8.84915e-12	0.311993	5.02904e-11
MBLAC1	blue	-0.394144	3.2869e-17	0.394144	3.2869e-17	-0.0302928	0.533897	-0.0557813	0.25175	0.12616	0.00930802	0.339114	7.18367e-13	0.064228	0.186837	-0.185408	0.000123108	0.658585	4.53254e-54	0.26977	1.66648e-08	0.144976	0.0027693
MRPS17	blue	-0.342762	3.92585e-13	0.342762	3.92585e-13	-0.0153923	0.75198	0.0170513	0.726266	0.225493	2.73185e-06	0.354162	5.64284e-14	0.245103	3.21747e-07	-0.0125046	0.797383	0.501617	2.11575e-28	0.372323	2.17547e-15	0.225375	2.76561e-06
MEA1	blue	-0.586963	1.29333e-40	0.586963	1.29333e-40	0.0744545	0.125841	0.0596126	0.220589	0.481499	5.41117e-26	0.657261	8.68489e-54	0.517978	1.76232e-30	0.238025	7.11467e-07	0.724227	4.03648e-70	0.540946	1.34834e-33	0.243852	3.70858e-07
RASGEF1B	blue	0.421374	1.11484e-19	-0.421374	1.11484e-19	0.162525	0.000782059	0.12587	0.00947322	-0.201585	2.89421e-05	-0.339687	6.53692e-13	-0.188015	9.82691e-05	-0.00818016	0.866626	-0.481517	5.38531e-26	-0.273657	1.01616e-08	-0.00796167	0.870157
TMEM192	blue	0.189234	8.83465e-05	-0.189234	8.83465e-05	-0.249079	2.03823e-07	-0.146249	0.00253764	-0.162115	0.000806691	-0.349016	1.36791e-13	-0.0153043	0.753351	0.204787	2.14249e-05	-0.544007	4.96851e-34	-0.276539	7.00613e-09	-0.463081	6.33897e-24
ANXA2R	blue	-0.367036	5.73449e-15	0.367036	5.73449e-15	0.357719	3.03125e-14	0.198507	3.84687e-05	0.299567	3.06613e-10	0.486504	1.40944e-26	0.209074	1.42192e-05	0.0355286	0.465605	0.572382	2.85645e-38	0.295741	5.25914e-10	0.334895	1.43052e-12
ZNRD2	blue	-0.438473	2.3844e-21	0.438473	2.3844e-21	0.100515	0.0385584	0.0433537	0.373202	0.203512	2.41647e-05	0.440895	1.35853e-21	0.177524	0.00023891	-0.147361	0.00234995	0.763462	3.81708e-82	0.393748	3.55707e-17	0.280683	4.07326e-09
BOD1	blue	-0.532376	2.09222e-32	0.532376	2.09222e-32	0.160487	0.000911891	0.205462	2.00969e-05	0.603236	2.24647e-43	0.724629	3.1156e-70	0.547804	1.41917e-34	0.384264	2.28105e-16	0.660531	1.73253e-54	0.606767	5.38882e-44	0.33433	1.56764e-12
GAR1	blue	-0.430519	1.46513e-20	0.430519	1.46513e-20	0.333186	1.88543e-12	0.26362	3.58824e-08	0.487458	1.08808e-26	0.658477	4.78137e-54	0.337201	9.82975e-13	0.202348	2.69515e-05	0.710952	1.63657e-66	0.557582	5.22727e-36	0.354963	4.91003e-14
AK3	blue	0.216305	6.98477e-06	-0.216305	6.98477e-06	-0.149252	0.0020596	-0.0368544	0.449113	-0.0599608	0.2179	-0.264922	3.05542e-08	0.0517126	0.288057	0.249336	1.97829e-07	-0.515722	3.46389e-30	-0.241969	4.58589e-07	-0.400652	8.85191e-18
DNPH1	blue	-0.402113	6.56664e-18	0.402113	6.56664e-18	-0.134668	0.00547872	-0.160699	0.000897498	0.143407	0.00308117	0.334562	1.50993e-12	0.210514	1.23665e-05	-0.0890751	0.0668923	0.625228	2.28645e-47	0.42645	3.64189e-20	-0.0119824	0.805673
CCDC85B	blue	-0.254427	1.08925e-07	0.254427	1.08925e-07	0.257376	7.6645e-08	0.19253	6.60386e-05	0.0337241	0.48858	0.231767	1.40618e-06	-0.113026	0.0199154	-0.276722	6.84138e-09	0.602548	2.96073e-43	0.273311	1.06221e-08	0.209476	1.36765e-05
MTCH1	blue	-0.497674	6.45809e-28	0.497674	6.45809e-28	0.141033	0.00361392	0.23004	1.69149e-06	0.677282	3.24111e-58	0.744076	6.28604e-76	0.62699	1.06042e-47	0.500887	2.604e-28	0.605301	9.77067e-44	0.568052	1.34766e-37	0.310544	6.23685e-11
MRPL36	blue	-0.400002	1.01039e-17	0.400002	1.01039e-17	-0.000209666	0.996565	-0.027345	0.574449	0.124669	0.0101833	0.387337	1.25753e-16	0.158263	0.00107608	-0.134721	0.00546009	0.652032	1.09646e-52	0.409089	1.54668e-18	0.179812	0.000197651
CSRNP1	blue	0.564254	5.15702e-37	-0.564254	5.15702e-37	0.110729	0.0225877	0.11106	0.0221848	-0.264463	3.23384e-08	-0.407391	2.20633e-18	-0.312752	4.49099e-11	-0.0615233	0.206123	-0.506767	4.82014e-29	-0.407837	2.00994e-18	-0.102477	0.0349044
RAB11FIP3	blue	-0.399415	1.13832e-17	0.399415	1.13832e-17	0.0805579	0.0976036	0.213722	9.02929e-06	0.501003	2.51947e-28	0.448427	2.29505e-22	0.482416	4.23613e-26	0.462798	6.80613e-24	0.236678	8.25143e-07	0.280566	4.13669e-09	0.125591	0.00963365
ISOC1	blue	0.187311	0.000104468	-0.187311	0.000104468	-0.161068	0.000872976	-0.300801	2.57205e-10	-0.136625	0.00482922	-0.224276	3.10066e-06	-0.00518127	0.915285	0.15999	0.00094643	-0.461443	9.55216e-24	-0.227292	2.26256e-06	-0.29388	6.81748e-10
ROMO1	blue	-0.415205	4.23293e-19	0.415205	4.23293e-19	0.0120045	0.805321	-0.0824871	0.089812	0.120757	0.0128349	0.429241	1.95288e-20	0.0369073	0.448462	-0.321383	1.21174e-11	0.850074	1.39968e-119	0.380865	4.3756e-16	0.261033	4.92546e-08
KLF16	blue	-0.201319	2.96679e-05	0.201319	2.96679e-05	0.264997	3.02697e-08	0.209501	1.36432e-05	0.310261	6.50315e-11	0.413279	6.3843e-19	0.19281	6.44133e-05	0.00877244	0.857069	0.527508	9.5912e-32	0.366769	6.01932e-15	0.463087	6.32971e-24
PRAF2	blue	-0.351974	8.23898e-14	0.351974	8.23898e-14	0.344604	2.88496e-13	0.275347	8.17446e-09	0.207271	1.6913e-05	0.459553	1.52839e-23	0.0382013	0.432701	-0.17977	0.000198341	0.725955	1.32055e-70	0.329449	3.42818e-12	0.433388	7.65297e-21
TRPT1	blue	-0.338417	8.05488e-13	0.338417	8.05488e-13	-0.0362863	0.456139	-0.00260664	0.957321	0.236912	8.04209e-07	0.392147	4.88837e-17	0.173182	0.000340164	-0.0887222	0.0679844	0.594982	5.90623e-42	0.130923	0.00694341	0.359003	2.41767e-14
ZFAND2B	blue	-0.42302	7.77201e-20	0.42302	7.77201e-20	-0.0105674	0.828239	-0.139048	0.00412216	0.175738	0.000276548	0.415576	3.90926e-19	0.117922	0.0151207	-0.20074	3.13083e-05	0.761254	2.0886e-81	0.379256	5.93999e-16	0.16429	0.000683652
SAMD1	blue	-0.54957	7.88101e-35	0.54957	7.88101e-35	0.19461	5.48214e-05	0.258321	6.84145e-08	0.566966	1.98141e-37	0.718147	1.92429e-68	0.477889	1.40842e-25	0.194491	5.54098e-05	0.779245	1.15269e-87	0.544188	4.6821e-34	0.502572	1.61149e-28
MRM3	blue	-0.0838221	0.0847184	0.0838221	0.0847184	0.00478009	0.921823	-0.0792448	0.103208	-0.166227	0.000588957	0.0115875	0.811954	-0.181439	0.000172471	-0.428308	2.40669e-20	0.429774	1.73275e-20	0.156433	0.00123116	0.00180615	0.97042
MRPS15	blue	-0.381966	3.54623e-16	0.381966	3.54623e-16	-0.0073738	0.879668	-0.152316	0.00165803	0.0280661	0.564396	0.337335	9.61771e-13	-0.00108051	0.982302	-0.252575	1.35545e-07	0.669264	2.11651e-56	0.267048	2.34555e-08	0.0998416	0.0398855
OAZ1	blue	-0.347358	1.81324e-13	0.347358	1.81324e-13	0.373548	1.7335e-15	0.27246	1.18438e-08	0.271155	1.39842e-08	0.498219	5.53864e-28	0.0868922	0.0738857	-0.134816	0.00542695	0.747281	6.45607e-77	0.33048	2.9093e-12	0.540688	1.46619e-33
DRAP1	blue	-0.529851	4.62384e-32	0.529851	4.62384e-32	0.212524	1.01605e-05	0.0463126	0.341437	0.313916	3.77299e-11	0.590359	3.53724e-41	0.253846	1.16689e-07	-0.0573566	0.238586	0.823777	4.53954e-106	0.527675	9.10678e-32	0.330722	2.79906e-12
NIPAL1	blue	0.334549	1.51315e-12	-0.334549	1.51315e-12	-0.0326685	0.502298	0.0301093	0.536378	0.0275484	0.571606	-0.149742	0.00199002	-0.0267548	0.58274	0.231072	1.5149e-06	-0.453419	6.8896e-23	-0.311959	5.05498e-11	0.108276	0.0257794
COMMD4	blue	-0.552283	3.17087e-35	0.552283	3.17087e-35	0.0220451	0.650799	-0.0955302	0.0493243	0.20848	1.50576e-05	0.49526	1.26944e-27	0.230439	1.62101e-06	-0.134758	0.00544704	0.796444	3.16931e-94	0.450973	1.24542e-22	0.167861	0.000518689
COPS9	blue	-0.410567	1.13356e-18	0.410567	1.13356e-18	0.20336	2.4511e-05	0.16661	0.000571724	0.198388	3.88915e-05	0.479723	8.67347e-26	0.0645817	0.184417	-0.221488	4.13312e-06	0.845677	3.79225e-117	0.408425	1.77766e-18	0.338208	8.33667e-13
MTG2	blue	-0.464662	4.25913e-24	0.464662	4.25913e-24	0.0528997	0.277118	0.0632036	0.193979	0.30308	1.85506e-10	0.461381	9.70095e-24	0.336146	1.16757e-12	0.0264884	0.586501	0.596817	2.8779e-42	0.449728	1.68031e-22	0.24751	2.44297e-07
SMDT1	blue	-0.259547	5.8995e-08	0.259547	5.8995e-08	-0.176628	0.000257143	-0.257704	7.36845e-08	-0.107166	0.0273465	0.125671	0.00958754	-0.0927812	0.0562672	-0.386392	1.51128e-16	0.544786	3.8465e-34	0.131184	0.00683124	-0.0248568	0.609771
JPT1	blue	-0.464471	4.47023e-24	0.464471	4.47023e-24	0.364054	9.83014e-15	0.232667	1.27639e-06	0.457419	2.58988e-23	0.738212	3.7064e-74	0.316867	2.41738e-11	0.0978151	0.0441126	0.822036	2.95948e-105	0.55427	1.61885e-35	0.557644	5.11766e-36
MRPL23	blue	-0.340835	5.40738e-13	0.340835	5.40738e-13	-0.0349908	0.472389	-0.0949213	0.050797	0.085478	0.0787268	0.324336	7.66479e-12	0.0553281	0.255629	-0.294152	6.5646e-10	0.697543	4.53406e-63	0.270588	1.5028e-08	0.194552	5.51063e-05
REXO4	blue	-0.505584	6.78611e-29	0.505584	6.78611e-29	0.196404	4.66115e-05	0.0875893	0.0715904	0.518368	1.5673e-30	0.725112	2.28036e-70	0.389023	9.04521e-17	0.19374	5.92743e-05	0.789036	2.52194e-91	0.604415	1.39728e-43	0.344699	2.83933e-13
SDHAF4	blue	-0.355789	4.25128e-14	0.355789	4.25128e-14	0.0164647	0.735325	0.107109	0.0274299	0.302195	2.10681e-10	0.408407	1.78443e-18	0.215879	7.28828e-06	0.0656721	0.177101	0.509033	2.4937e-29	0.326727	5.27129e-12	0.232407	1.31264e-06
TIMM17B	blue	-0.475553	2.59933e-25	0.475553	2.59933e-25	0.176357	0.000262919	0.101312	0.037038	0.356851	3.53061e-14	0.621433	1.17706e-46	0.284727	2.37865e-09	-0.00541143	0.911537	0.821646	4.49343e-105	0.398469	1.37902e-17	0.40372	4.72056e-18
SSU72	blue	-0.298467	3.58362e-10	0.298467	3.58362e-10	0.135238	0.00528175	0.01168	0.810482	0.187725	0.000100777	0.400967	8.30005e-18	0.110871	0.0224141	-0.0299076	0.539114	0.596477	3.2889e-42	0.280584	4.12697e-09	0.125977	0.00941177
SLC41A2	blue	0.305311	1.34364e-10	-0.305311	1.34364e-10	-0.0979838	0.0437469	0.0415974	0.392892	-0.197329	4.28474e-05	-0.398564	1.3526e-17	-0.135014	0.00535829	0.114446	0.0184048	-0.629414	3.65417e-48	-0.420318	1.40355e-19	-0.0797066	0.101208
TMEM160	blue	-0.355347	4.59227e-14	0.355347	4.59227e-14	0.0466935	0.337476	-0.0320202	0.510822	0.108947	0.02487	0.369407	3.72142e-15	0.0116614	0.810779	-0.253677	1.19044e-07	0.73362	8.37061e-73	0.292215	8.58633e-10	0.213242	9.46666e-06
TMEM131L	blue	0.123307	0.0110458	-0.123307	0.0110458	0.0432682	0.374146	-0.0035421	0.942028	-0.0691945	0.154939	-0.205925	1.92322e-05	-0.0459079	0.345676	0.219919	4.8511e-06	-0.448109	2.47603e-22	-0.310172	6.58999e-11	-0.18858	9.35513e-05
PRR3	blue	-0.497664	6.47599e-28	0.497664	6.47599e-28	0.149686	0.00199786	0.130295	0.00722101	0.613143	3.90746e-45	0.734551	4.47434e-73	0.503056	1.40321e-28	0.333165	1.89199e-12	0.685988	2.97594e-60	0.481741	5.0721e-26	0.340851	5.39263e-13
PDCD2L	blue	-0.434036	6.60395e-21	0.434036	6.60395e-21	0.0863235	0.0758025	0.000755635	0.987622	0.337728	9.01882e-13	0.559688	2.53072e-36	0.269923	1.63461e-08	-0.00703817	0.885107	0.746005	1.60367e-76	0.528226	7.674e-32	0.278371	5.5185e-09
BABAM2	blue	-0.455281	4.3768e-23	0.455281	4.3768e-23	0.305992	1.21698e-10	0.334431	1.54228e-12	0.356684	3.63523e-14	0.523544	3.2555e-31	0.262092	4.32858e-08	0.134859	0.0054118	0.608299	2.88393e-44	0.462548	7.24568e-24	0.354874	4.98634e-14
MRPL43	blue	-0.401157	7.9848e-18	0.401157	7.9848e-18	-0.0295499	0.543979	-0.0460006	0.344703	0.265298	2.9163e-08	0.465105	3.80879e-24	0.233294	1.19289e-06	-0.0786113	0.106001	0.743144	1.21011e-75	0.431475	1.18086e-20	0.166724	0.000566679
TAOK2	blue	-0.566706	2.1727e-37	0.566706	2.1727e-37	0.187006	0.000107259	0.370785	2.88944e-15	0.714791	1.55511e-67	0.668141	3.76104e-56	0.708465	7.3678e-66	0.655315	2.245e-53	0.37813	7.34954e-16	0.473438	4.50972e-25	0.20628	1.85925e-05
SF3A2	blue	-0.500343	3.03882e-28	0.500343	3.03882e-28	0.225393	2.76049e-06	0.246137	2.8594e-07	0.629541	3.45393e-48	0.768028	1.07141e-83	0.49372	1.94854e-27	0.259663	5.81766e-08	0.768534	7.17634e-84	0.521982	5.24636e-31	0.500878	2.61059e-28
CYP3A43	blue	0.296983	4.4179e-10	-0.296983	4.4179e-10	-0.27731	6.33776e-09	-0.296747	4.5667e-10	-0.327798	4.45234e-12	-0.442622	9.0725e-22	-0.210959	1.18416e-05	-0.0850716	0.0801644	-0.488536	8.11102e-27	-0.310544	6.23639e-11	-0.510858	1.46145e-29
IK	blue	-0.588196	8.09093e-41	0.588196	8.09093e-41	0.184696	0.00013085	0.145271	0.00271405	0.53305	1.69122e-32	0.690579	2.34554e-61	0.559906	2.34755e-36	0.351583	8.81204e-14	0.659527	2.84838e-54	0.560163	2.14756e-36	0.25757	7.48792e-08
PHF23	blue	-0.268153	2.04262e-08	0.268153	2.04262e-08	0.334883	1.43349e-12	0.317167	2.30981e-11	0.439374	1.9352e-21	0.494389	1.61807e-27	0.358461	2.66032e-14	0.222169	3.85422e-06	0.48099	6.19551e-26	0.400354	9.40549e-18	0.324826	7.10127e-12
MRGBP	blue	-0.567743	1.5041e-37	0.567743	1.5041e-37	0.218956	5.34896e-06	0.211869	1.08343e-05	0.614179	2.53673e-45	0.794624	1.67779e-93	0.509044	2.48553e-29	0.236295	8.60534e-07	0.827051	1.26178e-107	0.62795	6.96056e-48	0.528209	7.7157e-32
TMEM47	blue	0.217414	6.24948e-06	-0.217414	6.24948e-06	0.131587	0.00666062	0.28942	1.26034e-09	-0.0685634	0.158747	-0.260628	5.17457e-08	0.00110179	0.981953	0.222298	3.80342e-06	-0.471073	8.31275e-25	-0.112443	0.0205656	-0.212536	1.01477e-05
TBRG4	blue	-0.515065	4.21338e-30	0.515065	4.21338e-30	0.0947079	0.0513216	0.113138	0.0197923	0.490747	4.42819e-27	0.66003	2.22098e-54	0.396462	2.06702e-17	0.198961	3.68976e-05	0.753589	6.61145e-79	0.503132	1.37277e-28	0.32756	4.62315e-12
TJAP1	blue	-0.523542	3.25739e-31	0.523542	3.25739e-31	0.14453	0.00285481	0.236628	8.29732e-07	0.78982	1.26011e-91	0.790324	8.05149e-92	0.770065	2.11979e-84	0.604935	1.13284e-43	0.547354	1.64755e-34	0.522536	4.42991e-31	0.365288	7.8704e-15
CTDNEP1	blue	-0.327964	4.33704e-12	0.327964	4.33704e-12	0.48474	2.27001e-26	0.469366	1.28864e-24	0.523764	3.04329e-31	0.645718	2.19339e-51	0.317881	2.07235e-11	0.15242	0.00164585	0.722246	1.4384e-69	0.430065	1.62293e-20	0.546894	1.91939e-34
MAN1C1	blue	0.373366	1.79331e-15	-0.373366	1.79331e-15	0.108982	0.0248232	0.119954	0.0134493	-0.206421	1.83436e-05	-0.334069	1.63521e-12	-0.223456	3.37561e-06	0.0297812	0.54083	-0.475812	2.42956e-25	-0.399581	1.10075e-17	-0.181868	0.000166355
TUT1	blue	-0.335576	1.28094e-12	0.335576	1.28094e-12	-0.0199546	0.682013	-0.139974	0.00387745	0.00507624	0.916996	0.209857	1.31806e-05	-0.0414669	0.39438	-0.269867	1.64619e-08	0.541496	1.12778e-33	0.286103	1.97677e-09	0.080387	0.0983188
RABAC1	blue	-0.162513	0.000782756	0.162513	0.000782756	0.190834	7.67547e-05	0.181881	0.000166173	0.052227	0.283281	0.253626	1.19753e-07	-0.133552	0.00588303	-0.321356	1.21676e-11	0.625553	1.98523e-47	0.181365	0.000173551	0.347335	1.82019e-13
RPP40	blue	-0.422205	9.29373e-20	0.422205	9.29373e-20	-0.0286969	0.555672	-0.12334	0.011024	0.17412	0.00031538	0.366696	6.10003e-15	0.283777	2.70115e-09	0.0250112	0.607552	0.522512	4.46335e-31	0.463017	6.44177e-24	-0.0155229	0.749945
SF3B5	blue	-0.338873	7.47356e-13	0.338873	7.47356e-13	0.155892	0.00128084	0.000121405	0.998011	0.107936	0.0262514	0.409241	1.49819e-18	0.0139449	0.774641	-0.249976	1.83663e-07	0.738144	3.88517e-74	0.286705	1.82258e-09	0.269261	1.77701e-08
NAA38	blue	-0.203154	2.49907e-05	0.203154	2.49907e-05	0.0805598	0.0975954	0.0525209	0.280577	-0.030486	0.531291	0.208307	1.53107e-05	-0.130521	0.00712006	-0.411587	9.14025e-19	0.656587	1.20735e-53	0.188896	9.09987e-05	0.213205	9.50144e-06
PGP	blue	-0.4969	8.02495e-28	0.4969	8.02495e-28	0.179881	0.000196517	0.0535846	0.270937	0.274707	8.87897e-09	0.57432	1.4159e-38	0.210237	1.27044e-05	-0.0684817	0.159245	0.792922	7.85358e-93	0.42633	3.74029e-20	0.356792	3.5672e-14
CPSF4	blue	-0.544469	4.26951e-34	0.544469	4.26951e-34	0.159319	0.000995008	0.0777783	0.109766	0.520654	7.85508e-31	0.727073	6.3826e-71	0.409785	1.33642e-18	0.196413	4.65748e-05	0.787466	1.00401e-90	0.542992	6.92486e-34	0.351125	9.53482e-14
POLR2I	blue	-0.226975	2.33917e-06	0.226975	2.33917e-06	-0.0195371	0.688315	-0.0788009	0.105159	-0.00602782	0.901509	0.290809	1.04199e-09	-0.144443	0.00287191	-0.42083	1.25519e-19	0.741094	5.06709e-75	0.199077	3.65067e-05	0.232213	1.34035e-06
AIFM2	blue	-0.466173	2.90699e-24	0.466173	2.90699e-24	0.0450819	0.354434	0.041903	0.389421	0.372792	1.99475e-15	0.513317	7.08003e-30	0.415835	3.69847e-19	0.139845	0.00391075	0.606985	4.92999e-44	0.553179	2.34339e-35	0.159801	0.000959863
PSMG3	blue	-0.509249	2.34139e-29	0.509249	2.34139e-29	0.207683	1.62572e-05	0.131895	0.00653277	0.379486	5.68654e-16	0.650706	2.0701e-52	0.248041	2.29802e-07	-0.0466259	0.338178	0.88439	9.89409e-142	0.489052	7.04614e-27	0.47585	2.40549e-25
SULT1B1	blue	0.197405	4.25508e-05	-0.197405	4.25508e-05	-0.195307	5.1482e-05	-0.219087	5.27859e-06	-0.298995	3.32503e-10	-0.435044	5.24653e-21	-0.156602	0.00121606	0.0178455	0.714063	-0.510776	1.49742e-29	-0.28247	3.21501e-09	-0.538802	2.69753e-33
TADA3	blue	-0.394756	2.90918e-17	0.394756	2.90918e-17	0.233479	1.16931e-06	0.146771	0.00244802	0.383293	2.74979e-16	0.561516	1.3429e-36	0.205529	1.99697e-05	0.0981641	0.0433588	0.678144	2.05139e-58	0.387134	1.30819e-16	0.28112	3.84481e-09
C19orf25	blue	-0.523316	3.49061e-31	0.523316	3.49061e-31	0.115069	0.0177739	0.164107	0.00069327	0.44986	1.628e-22	0.54859	1.09263e-34	0.344671	2.85285e-13	0.107864	0.0263522	0.668633	2.92342e-56	0.465624	3.34107e-24	0.409656	1.37308e-18
TSR3	blue	-0.460451	1.22281e-23	0.460451	1.22281e-23	0.106507	0.0283157	0.0703188	0.148327	0.215296	7.72428e-06	0.45771	2.41091e-23	0.208438	1.51183e-05	-0.0106098	0.827562	0.680234	6.72836e-59	0.399191	1.19136e-17	0.123608	0.0108494
CD302	blue	0.409389	1.45229e-18	-0.409389	1.45229e-18	-0.157674	0.00112393	-0.13611	0.00499314	-0.218463	5.62252e-06	-0.459432	1.57514e-23	-0.0975197	0.0447591	0.185425	0.000122921	-0.743601	8.77974e-76	-0.392789	4.30453e-17	-0.359857	2.07881e-14
PIH1D1	blue	-0.447679	2.74392e-22	0.447679	2.74392e-22	0.115046	0.0177967	0.0604721	0.213994	0.349932	1.16972e-13	0.581401	1.04676e-39	0.25659	8.42047e-08	-0.0493453	0.310726	0.827171	1.10588e-107	0.45443	5.38736e-23	0.358232	2.76966e-14
IDH3G	blue	-0.4434	7.55658e-22	0.4434	7.55658e-22	0.267128	2.32231e-08	0.233512	1.16506e-06	0.282362	3.26115e-09	0.467971	1.84079e-24	0.25694	8.07529e-08	-0.0173275	0.722014	0.651249	1.59631e-52	0.394719	2.93097e-17	0.347084	1.89923e-13
POLR2J	blue	-0.410989	1.03711e-18	0.410989	1.03711e-18	-0.00126642	0.979257	-0.0399117	0.412368	0.154392	0.00142829	0.425726	4.27694e-20	0.0622006	0.201163	-0.237195	7.79571e-07	0.814923	5.10349e-102	0.370191	3.22327e-15	0.194997	5.29415e-05
BRMS1	blue	-0.529934	4.50483e-32	0.529934	4.50483e-32	0.25088	1.65316e-07	0.171349	0.000393912	0.385021	1.97079e-16	0.639664	3.63175e-50	0.274762	8.81518e-09	-0.019789	0.68451	0.877836	5.39517e-137	0.502154	1.81576e-28	0.482498	4.14425e-26
ZBTB9	blue	-0.526668	1.24426e-31	0.526668	1.24426e-31	0.132225	0.00639865	0.205866	1.93411e-05	0.710542	2.10021e-66	0.75406	4.66714e-79	0.719935	6.24508e-69	0.555492	1.06858e-35	0.543302	6.25743e-34	0.572833	2.4271e-38	0.394609	2.99617e-17
NABP2	blue	-0.580729	1.34386e-39	0.580729	1.34386e-39	0.231351	1.47038e-06	0.180128	0.000192501	0.546939	1.89067e-34	0.782867	5.36756e-89	0.446106	3.98852e-22	0.244619	3.39983e-07	0.799669	1.58565e-95	0.559056	3.1478e-36	0.453662	6.49534e-23
MRPS10	blue	-0.444397	5.97556e-22	0.444397	5.97556e-22	0.0654222	0.178758	0.158864	0.00102921	0.580398	1.51951e-39	0.608718	2.42937e-44	0.631852	1.23947e-48	0.489885	5.60933e-27	0.453311	7.07365e-23	0.515161	4.09451e-30	0.221587	4.09175e-06
RPL26L1	blue	-0.492129	3.02592e-27	0.492129	3.02592e-27	0.0423482	0.384399	-0.0244911	0.615043	0.136744	0.00479227	0.396431	2.07974e-17	0.168011	0.000512644	-0.0520604	0.284821	0.628198	6.24302e-48	0.453206	7.25517e-23	0.0745551	0.125329
MRPL47	blue	-0.440227	1.58728e-21	0.440227	1.58728e-21	0.303782	1.67661e-10	0.227825	2.13898e-06	0.405023	3.60734e-18	0.657542	7.56653e-54	0.25588	9.16548e-08	0.0228751	0.638571	0.795649	6.57679e-94	0.452994	7.63927e-23	0.52204	5.15428e-31
COMMD7	blue	-0.362187	1.37336e-14	0.362187	1.37336e-14	0.247947	2.32302e-07	0.188392	9.50941e-05	0.337395	9.52329e-13	0.561944	1.15683e-36	0.194503	5.53487e-05	-0.0899623	0.0642095	0.791979	1.83466e-92	0.461876	8.57307e-24	0.445766	4.323e-22
ORMDL2	blue	-0.546726	2.02898e-34	0.546726	2.02898e-34	0.121456	0.0123211	0.170214	0.000431065	0.423132	7.58289e-20	0.584505	3.27501e-40	0.413788	5.72808e-19	0.175445	0.000283245	0.668501	3.12772e-56	0.60225	3.33615e-43	0.372723	2.02026e-15
CACFD1	blue	-0.244096	3.60746e-07	0.244096	3.60746e-07	-0.0913973	0.0600582	-0.0600702	0.21706	0.260163	5.47537e-08	0.355955	4.12954e-14	0.20855	1.49569e-05	-0.0319131	0.512238	0.52606	1.50163e-31	0.235936	8.95048e-07	0.321723	1.14979e-11
FBXO46	blue	-0.38765	1.18298e-16	0.38765	1.18298e-16	0.148355	0.0021931	0.194027	5.77669e-05	0.678238	1.95198e-58	0.74535	2.55348e-76	0.533953	1.27062e-32	0.37645	1.00834e-15	0.61112	9.04198e-45	0.484855	2.20106e-26	0.455222	4.44027e-23
RNF181	blue	-0.434238	6.30735e-21	0.434238	6.30735e-21	0.00499438	0.91833	-0.140893	0.00364786	0.0766768	0.114903	0.364822	8.56091e-15	0.096488	0.04708	-0.273237	1.07234e-08	0.756713	6.49044e-80	0.331033	2.66338e-12	0.132701	0.00620901
TSPAN17	blue	-0.565178	3.72651e-37	0.565178	3.72651e-37	0.267902	2.10812e-08	0.325465	6.4259e-12	0.559964	2.30072e-36	0.630053	2.75542e-48	0.512587	8.78507e-30	0.316892	2.40847e-11	0.601984	3.71137e-43	0.541788	1.02571e-33	0.470998	8.47586e-25
LAMTOR5	blue	-0.431586	1.1518e-20	0.431586	1.1518e-20	0.19005	8.22428e-05	0.111055	0.0221911	0.270109	1.59665e-08	0.52925	5.57875e-32	0.190155	8.14891e-05	-0.0409547	0.400252	0.762462	8.26273e-82	0.452497	8.61732e-23	0.300472	2.69566e-10
SSNA1	blue	-0.458784	1.84929e-23	0.458784	1.84929e-23	0.15928	0.000997839	0.133216	0.0060098	0.354123	5.68176e-14	0.605343	9.60579e-44	0.235198	9.70197e-07	-0.0595107	0.22138	0.849148	4.62188e-119	0.513981	5.8138e-30	0.399385	1.14531e-17
ELP5	blue	-0.183268	0.000147788	0.183268	0.000147788	0.155205	0.00134646	0.0827676	0.0887218	0.235028	9.88339e-07	0.360304	1.92019e-14	0.0951064	0.0503455	-0.0265634	0.58544	0.519552	1.09674e-30	0.206362	1.84478e-05	0.208061	1.56777e-05
SNRPG	blue	-0.444113	6.3896e-22	0.444113	6.3896e-22	0.228425	2.00765e-06	0.148917	0.00210856	0.49457	1.53861e-27	0.734566	4.4277e-73	0.364949	8.36666e-15	0.149826	0.00197826	0.792595	1.05401e-92	0.516654	2.6215e-30	0.437295	3.12907e-21
CDK2AP2	blue	-0.400246	9.61432e-18	0.400246	9.61432e-18	0.0930424	0.0555743	0.0589165	0.226035	0.202786	2.5869e-05	0.366052	6.85487e-15	0.177728	0.000234915	-0.10254	0.0347925	0.559493	2.70771e-36	0.270066	1.6053e-08	0.36201	1.41761e-14
MIIP	blue	-0.446889	3.31196e-22	0.446889	3.31196e-22	0.21232	1.03658e-05	-0.00474367	0.922416	0.299798	2.96707e-10	0.567995	1.37553e-37	0.245261	3.16027e-07	-0.0228407	0.639075	0.762887	5.95581e-82	0.430585	1.44349e-20	0.247463	2.45616e-07
PWWP2B	blue	-0.340568	5.65101e-13	0.340568	5.65101e-13	0.29814	3.75278e-10	0.446705	3.45958e-22	0.524983	2.09328e-31	0.564504	4.72353e-37	0.433491	7.47707e-21	0.193749	5.92233e-05	0.565084	3.85191e-37	0.475051	2.96407e-25	0.617275	6.90832e-46
S100A13	blue	-0.222165	3.85584e-06	0.222165	3.85584e-06	0.195305	5.14913e-05	0.153163	0.00156048	0.158864	0.00102918	0.34152	4.82638e-13	0.0157961	0.745694	-0.206314	1.8533e-05	0.589293	5.32185e-41	0.282847	3.05777e-09	0.367983	4.8275e-15
ZBTB22	blue	-0.503154	1.36433e-28	0.503154	1.36433e-28	0.104702	0.031122	0.227148	2.29709e-06	0.60346	2.05301e-43	0.5683	1.23406e-37	0.626478	1.32631e-47	0.486726	1.32699e-26	0.443344	7.65754e-22	0.448441	2.28733e-22	0.161352	0.000854493
RRP36	blue	-0.547765	1.43779e-34	0.547765	1.43779e-34	0.236904	8.04917e-07	0.220557	4.54601e-06	0.554039	1.751e-35	0.741638	3.46963e-75	0.5046	9.00937e-29	0.286837	1.79046e-09	0.765785	6.26217e-83	0.540703	1.45884e-33	0.420389	1.38205e-19
MEPCE	blue	-0.511346	1.26626e-29	0.511346	1.26626e-29	-0.0174576	0.720014	-0.0148409	0.760588	0.304353	1.54378e-10	0.453988	5.99998e-23	0.337676	9.09609e-13	0.134918	0.00539136	0.578488	3.08027e-39	0.416843	2.97839e-19	0.0904952	0.0626411
MRPL57	blue	-0.197134	4.36153e-05	0.197134	4.36153e-05	-0.116117	0.0167552	-0.266317	2.56945e-08	-0.11943	0.0138642	0.111671	0.0214568	-0.134402	0.00557255	-0.3261	5.81687e-12	0.455345	4.30881e-23	0.0894989	0.0655995	-0.122883	0.0113269
APOL6	blue	0.235823	9.06153e-07	-0.235823	9.06153e-07	0.26677	2.42852e-08	0.0885777	0.0684359	-0.0776063	0.110556	-0.250597	1.70856e-07	-0.0697792	0.151473	0.18992	8.31908e-05	-0.495046	1.34756e-27	-0.292435	8.32909e-10	-0.0673949	0.165984
GADD45GIP1	blue	-0.35078	1.01156e-13	0.35078	1.01156e-13	0.0419403	0.388999	-0.0333931	0.49286	0.0671762	0.167365	0.350438	1.07272e-13	-0.0433767	0.372949	-0.377655	8.03972e-16	0.824035	3.43377e-106	0.341648	4.72492e-13	0.241699	4.72695e-07
ACOT2	blue	0.234637	1.03127e-06	-0.234637	1.03127e-06	-0.212367	1.03175e-05	-0.218408	5.65371e-06	-0.279861	4.53902e-09	-0.375607	1.18086e-15	-0.206072	1.89641e-05	-0.0398981	0.412527	-0.401545	7.37703e-18	-0.199223	3.60189e-05	-0.426955	3.25534e-20
E4F1	blue	-0.533464	1.4833e-32	0.533464	1.4833e-32	0.0167775	0.73049	0.078611	0.106003	0.466646	2.57839e-24	0.538916	2.59987e-33	0.517135	2.26992e-30	0.316874	2.41489e-11	0.520472	8.30036e-31	0.534457	1.08293e-32	0.00925673	0.849271
CAPS	blue	-0.295603	5.36105e-10	0.295603	5.36105e-10	0.0965743	0.0468822	0.258728	6.51322e-08	0.424197	5.99836e-20	0.457891	2.30564e-23	0.269296	1.76926e-08	0.0367953	0.449841	0.588942	6.08669e-41	0.255471	9.62308e-08	0.446768	3.4079e-22
PSD3	blue	0.117024	0.0159153	-0.117024	0.0159153	-0.150936	0.00182918	-0.0182872	0.707307	0.0144961	0.765988	-0.167456	0.000535323	0.152375	0.00165111	0.364502	9.06755e-15	-0.533776	1.34393e-32	-0.237989	7.14324e-07	-0.23081	1.55794e-06
RNF152	blue	0.408169	1.87526e-18	-0.408169	1.87526e-18	-0.094657	0.0514476	-0.0103455	0.831792	-0.290366	1.10726e-09	-0.462146	8.01239e-24	-0.309234	7.56901e-11	-0.0213629	0.660922	-0.614381	2.33113e-45	-0.40078	8.62324e-18	-0.173486	0.000331945
ABCA6	blue	0.1921	6.86136e-05	-0.1921	6.86136e-05	-0.389127	8.86239e-17	-0.398533	1.36137e-17	-0.361239	1.62639e-14	-0.485146	2.03478e-26	-0.121873	0.0120225	0.0302472	0.534513	-0.59316	1.19999e-41	-0.304901	1.4259e-10	-0.636041	1.89075e-49
SPAG7	blue	-0.0363235	0.455677	0.0363235	0.455677	0.171832	0.000379044	0.202486	2.66062e-05	-0.00286385	0.953114	0.0547119	0.260969	-0.127369	0.00864817	-0.252474	1.37162e-07	0.35808	2.84485e-14	0.108956	0.0248587	0.187427	0.000103422
TXNDC17	blue	-0.252462	1.37362e-07	0.252462	1.37362e-07	0.19323	6.20435e-05	0.116719	0.0161939	0.0585426	0.229	0.27636	7.17011e-09	-0.0285096	0.558255	-0.27066	1.48917e-08	0.602953	2.51735e-43	0.28535	2.18762e-09	0.358504	2.64009e-14
JOSD2	blue	-0.404758	3.81111e-18	0.404758	3.81111e-18	0.15911	0.00101059	0.232236	1.33706e-06	0.246947	2.60604e-07	0.422742	8.26123e-20	0.175439	0.000283385	-0.0718783	0.139513	0.678975	1.31862e-58	0.367978	4.83105e-15	0.399108	1.21146e-17
SORBS2	blue	0.104191	0.031959	-0.104191	0.031959	-0.278603	5.35365e-09	-0.0171209	0.725194	-0.0617213	0.204663	-0.294825	5.9772e-10	0.0990747	0.0414431	0.235448	9.44073e-07	-0.496943	7.92949e-28	-0.279034	5.05954e-09	-0.289876	1.18424e-09
VPS9D1	blue	-0.330383	2.95456e-12	0.330383	2.95456e-12	0.119648	0.0136899	0.168407	0.000496964	0.257232	7.79726e-08	0.321907	1.11763e-11	0.156076	0.00126376	-0.00830802	0.864562	0.473201	4.7958e-25	0.195144	5.22456e-05	0.245877	2.94563e-07
NELFB	blue	-0.504485	9.31211e-29	0.504485	9.31211e-29	0.26223	4.25591e-08	0.308296	8.68835e-11	0.683103	1.43373e-59	0.790649	6.02676e-92	0.550677	5.44129e-35	0.392171	4.86524e-17	0.704257	9.0621e-65	0.538795	2.70384e-33	0.451922	9.90547e-23
YJU2	blue	-0.402029	6.681e-18	0.402029	6.681e-18	0.0613755	0.207216	0.0707319	0.145952	0.295071	5.77531e-10	0.442816	8.66902e-22	0.21518	7.81417e-06	-0.0145406	0.76529	0.653336	5.8555e-53	0.26973	1.67491e-08	0.236051	8.83885e-07
MED16	blue	-0.334457	1.53591e-12	0.334457	1.53591e-12	0.093672	0.0539336	0.145562	0.00266045	0.383344	2.72276e-16	0.483213	3.42182e-26	0.29016	1.13906e-09	0.139947	0.00388448	0.562274	1.03124e-36	0.2696	1.70275e-08	0.304535	1.50366e-10
SELENOH	blue	-0.441272	1.24419e-21	0.441272	1.24419e-21	0.0405416	0.405025	0.0494348	0.309848	0.459163	1.68338e-23	0.570924	4.82905e-38	0.46653	2.65533e-24	0.227213	2.28139e-06	0.606831	5.24955e-44	0.486794	1.30288e-26	0.222305	3.80092e-06
AGAP3	blue	-0.433659	7.19556e-21	0.433659	7.19556e-21	0.105601	0.0296968	0.12453	0.0102686	0.417076	2.8325e-19	0.497683	6.44001e-28	0.375113	1.29527e-15	0.228544	1.9826e-06	0.529397	5.3281e-32	0.479634	8.88241e-26	0.162227	0.000799884
PHPT1	blue	-0.545416	3.12698e-34	0.545416	3.12698e-34	0.117939	0.0151056	0.122745	0.0114196	0.357504	3.14786e-14	0.590945	2.82366e-41	0.262182	4.28088e-08	-0.0311599	0.522248	0.785147	7.55699e-90	0.395567	2.47363e-17	0.432888	8.57419e-21
BUD31	blue	-0.526746	1.21486e-31	0.526746	1.21486e-31	0.217521	6.18241e-06	0.246147	2.8563e-07	0.555645	1.01403e-35	0.715457	1.02965e-67	0.419444	1.69726e-19	0.287342	1.67208e-09	0.730517	6.63495e-72	0.535398	8.02829e-33	0.414715	4.70033e-19
TFPT	blue	-0.426391	3.69019e-20	0.426391	3.69019e-20	0.265397	2.88079e-08	0.201156	3.01198e-05	0.381943	3.56172e-16	0.612333	5.47232e-45	0.215688	7.42837e-06	-0.0403767	0.40694	0.845722	3.58801e-117	0.383981	2.40893e-16	0.422344	9.01511e-20
SLC10A3	blue	-0.313901	3.78146e-11	0.313901	3.78146e-11	0.469653	1.1973e-24	0.561035	1.58711e-36	0.667967	4.10916e-56	0.690022	3.20043e-61	0.500154	3.20619e-28	0.435101	5.17831e-21	0.518185	1.65609e-30	0.394123	3.30118e-17	0.597593	2.12103e-42
RNPEPL1	blue	-0.547299	1.67823e-34	0.547299	1.67823e-34	0.189853	8.36785e-05	0.207755	1.61448e-05	0.468233	1.72166e-24	0.576543	6.29313e-39	0.402214	6.43262e-18	0.157368	0.0011495	0.679322	1.09578e-58	0.553401	2.17369e-35	0.352111	8.04698e-14
OST4	blue	-0.499101	4.31933e-28	0.499101	4.31933e-28	0.108975	0.0248324	0.121844	0.0120429	0.360756	1.77208e-14	0.549439	8.23378e-35	0.313043	4.29991e-11	0.0616083	0.205495	0.728606	2.33951e-71	0.498679	4.86542e-28	0.243376	3.91367e-07
TMEM115	blue	-0.525442	1.81697e-31	0.525442	1.81697e-31	0.126351	0.00920083	0.0369858	0.447496	0.42777	2.71398e-20	0.648169	6.91504e-52	0.372835	1.97903e-15	0.0983706	0.0429181	0.776081	1.60056e-86	0.489125	6.90735e-27	0.280577	4.13062e-09
TBC1D17	blue	-0.457129	2.78108e-23	0.457129	2.78108e-23	-0.0105286	0.828861	-0.0323434	0.506563	0.42319	7.48613e-20	0.458372	2.04732e-23	0.436108	4.11185e-21	0.243485	3.866e-07	0.45324	7.1964e-23	0.268865	1.86797e-08	0.0479033	0.325094
KXD1	blue	-0.578924	2.62195e-39	0.578924	2.62195e-39	0.228391	2.01493e-06	0.257844	7.24547e-08	0.629169	4.07059e-48	0.774237	7.27408e-86	0.521429	6.20756e-31	0.33589	1.21729e-12	0.745073	3.10799e-76	0.586588	1.49135e-40	0.476139	2.23002e-25
MTRES1	blue	-0.218647	5.51912e-06	0.218647	5.51912e-06	0.0684338	0.159538	0.0581539	0.232111	0.111305	0.0218904	0.243072	4.05049e-07	0.0356518	0.464059	-0.173574	0.000329602	0.44357	7.26028e-22	0.138582	0.00425034	0.253981	1.14834e-07
SPATA24	blue	-0.38235	3.29492e-16	0.38235	3.29492e-16	0.0562411	0.247857	-0.0989681	0.0416635	0.195936	4.86313e-05	0.452158	9.35475e-23	0.151003	0.00182042	-0.0653031	0.179552	0.661415	1.11705e-54	0.393046	4.09034e-17	0.128522	0.00805853
ABHD2	blue	0.182256	0.000161008	-0.182256	0.000161008	-0.029628	0.542915	0.093246	0.0550391	0.0395882	0.41617	-0.197009	4.41178e-05	0.0394856	0.417381	0.410791	1.08124e-18	-0.553436	2.14817e-35	-0.210901	1.19091e-05	-0.130894	0.00695619
MIEN1	blue	-0.464471	4.46988e-24	0.464471	4.46988e-24	0.0388259	0.42521	-0.0161767	0.739786	0.210705	1.21379e-05	0.479312	9.67274e-26	0.201114	3.02393e-05	-0.129262	0.00769906	0.776324	1.30989e-86	0.409834	1.32275e-18	0.262567	4.08382e-08
CYB561D2	blue	-0.442196	1.00247e-21	0.442196	1.00247e-21	0.166791	0.000563752	-0.00510745	0.916488	0.152333	0.00165607	0.418497	2.08422e-19	0.157511	0.00113751	-0.124839	0.0100802	0.665383	1.52718e-55	0.437857	2.74918e-21	0.270283	1.56199e-08
REPIN1	blue	-0.574325	1.41305e-38	0.574325	1.41305e-38	0.00107482	0.982395	0.113103	0.0198311	0.6287	5.00557e-48	0.640428	2.55787e-50	0.626207	1.4928e-47	0.465224	3.69618e-24	0.497048	7.69753e-28	0.507926	3.44284e-29	0.266752	2.434e-08
TMEM208	blue	-0.27416	9.52641e-09	0.27416	9.52641e-09	-0.00607011	0.900822	-0.0967227	0.0465434	-0.165959	0.000601286	0.0656301	0.177378	-0.155634	0.00130515	-0.381058	4.21714e-16	0.494839	1.42756e-27	0.213981	8.80112e-06	-0.0338549	0.486895
CCDC12	blue	-0.365704	7.30052e-15	0.365704	7.30052e-15	0.162725	0.000770264	0.0527899	0.278118	0.217703	6.0702e-06	0.478797	1.10833e-25	0.0618818	0.203486	-0.217164	6.40863e-06	0.826096	3.61801e-107	0.416644	3.10836e-19	0.273611	1.02219e-08
ALDH16A1	blue	-0.320531	1.3815e-11	0.320531	1.3815e-11	0.238095	7.05977e-07	0.309068	7.7559e-11	0.383044	2.88414e-16	0.449364	1.83389e-22	0.325902	6e-12	0.12086	0.0127586	0.522503	4.4757e-31	0.34652	2.08933e-13	0.418302	2.17393e-19
ENKD1	blue	-0.190486	7.91477e-05	0.190486	7.91477e-05	0.13869	0.00422026	0.197372	4.26798e-05	0.177983	0.000230034	0.310869	5.94317e-11	0.0401972	0.40903	-0.0614856	0.206401	0.51476	4.61399e-30	0.247384	2.47859e-07	0.137746	0.00448938
TUBE1	blue	0.492323	2.86857e-27	-0.492323	2.86857e-27	-0.0798171	0.100735	-0.0546823	0.261228	-0.201899	2.8107e-05	-0.386205	1.56693e-16	-0.262635	4.04994e-08	0.0715771	0.141183	-0.604432	1.38782e-43	-0.464786	4.12825e-24	-0.2003	3.26114e-05
TMSB10	blue	-0.310853	5.95796e-11	0.310853	5.95796e-11	0.577397	4.6013e-39	0.501669	2.08453e-28	0.391088	6.02662e-17	0.581392	1.0504e-39	0.133981	0.00572429	-0.0202989	0.676832	0.73026	7.86236e-72	0.432033	1.04101e-20	0.704307	8.7956e-65
SNRNP35	blue	-0.358903	2.46084e-14	0.358903	2.46084e-14	0.141635	0.00347154	0.0381953	0.432774	0.204413	2.21964e-05	0.43305	8.26471e-21	0.124024	0.0105839	-0.209312	1.38956e-05	0.745376	2.50664e-76	0.360718	1.78423e-14	0.321174	1.25136e-11
TYSND1	blue	-0.410586	1.12909e-18	0.410586	1.12909e-18	-0.0175444	0.71868	0.103711	0.0327616	0.513447	6.81242e-30	0.583443	4.88038e-40	0.495191	1.2942e-27	0.212587	1.00971e-05	0.62086	1.50467e-46	0.519638	1.06837e-30	0.276969	6.62533e-09
MRPL41	blue	-0.132806	0.00616787	0.132806	0.00616787	-0.102066	0.0356444	-0.176388	0.000262249	-0.262501	4.11711e-08	-0.0397258	0.41455	-0.280599	4.11865e-09	-0.497054	7.68552e-28	0.42032	1.40283e-19	-0.0566444	0.244476	-0.0314491	0.518393
ZMAT2	blue	-0.467776	1.93454e-24	0.467776	1.93454e-24	0.0529925	0.276275	0.0255846	0.599341	0.284449	2.46892e-09	0.432232	9.95055e-21	0.397394	1.71339e-17	0.187446	0.000103252	0.522341	4.70219e-31	0.458814	1.83557e-23	0.000672129	0.98899
SAYSD1	blue	-0.428502	2.30462e-20	0.428502	2.30462e-20	0.143998	0.00296016	0.212929	9.76353e-06	0.599583	9.66037e-43	0.652948	7.0589e-53	0.532181	2.22482e-32	0.334339	1.56531e-12	0.569814	7.18727e-38	0.422123	9.4628e-20	0.469699	1.18337e-24
SLC25A39	blue	-0.596758	2.94623e-42	0.596758	2.94623e-42	0.123125	0.0111654	0.160597	0.000904348	0.482348	4.31304e-26	0.691844	1.15468e-61	0.441781	1.10469e-21	0.14229	0.00332219	0.780269	4.87039e-88	0.594993	5.87872e-42	0.4716	7.25579e-25
GTF3C6	blue	-0.349306	1.30174e-13	0.349306	1.30174e-13	0.35442	5.39627e-14	0.3258	6.09757e-12	0.38093	4.32128e-16	0.589899	4.22019e-41	0.182251	0.000161072	0.0304699	0.531507	0.685191	4.60158e-60	0.34853	1.48587e-13	0.618388	4.31254e-46
PUSL1	blue	-0.411511	9.28786e-19	0.411511	9.28786e-19	0.198013	4.02523e-05	0.12221	0.0117866	0.316271	2.6459e-11	0.546875	1.93141e-34	0.217013	6.50665e-06	-0.0528409	0.277653	0.740825	6.10948e-75	0.490781	4.38703e-27	0.470326	1.00737e-24
ZNHIT2	blue	-0.321318	1.22385e-11	0.321318	1.22385e-11	0.00625342	0.897843	-0.0391149	0.421769	0.060227	0.21586	0.306898	1.06625e-10	0.000307961	0.994955	-0.285879	2.03749e-09	0.693977	3.46892e-62	0.331343	2.53438e-12	0.202818	2.57907e-05
CYP39A1	blue	0.499381	3.99063e-28	-0.499381	3.99063e-28	-0.164188	0.000689006	-0.225394	2.76024e-06	-0.429621	1.79313e-20	-0.571717	3.63088e-38	-0.374532	1.44356e-15	-0.162007	0.00081331	-0.587101	1.22747e-40	-0.504108	1.03772e-28	-0.433339	7.73994e-21
ALKBH7	blue	-0.0794435	0.102344	0.0794435	0.102344	-0.199645	3.46443e-05	-0.198745	3.76389e-05	-0.260762	5.09078e-08	-0.0882508	0.0694665	-0.253429	1.22579e-07	-0.46634	2.78688e-24	0.381684	3.74248e-16	-0.0985124	0.0426175	-0.061727	0.204622
PFDN4	blue	-0.430672	1.41573e-20	0.430672	1.41573e-20	0.310296	6.47022e-11	0.233653	1.14749e-06	0.445492	4.61269e-22	0.689148	5.20257e-61	0.312524	4.64612e-11	0.059471	0.221689	0.817317	4.30977e-103	0.537917	3.58541e-33	0.529344	5.41606e-32
IFI27L1	blue	-0.468085	1.78794e-24	0.468085	1.78794e-24	0.0500329	0.304023	-0.0628648	0.196384	0.119466	0.0138355	0.365015	8.26798e-15	0.123797	0.0107278	-0.10634	0.0285666	0.557304	5.75151e-36	0.297443	4.14095e-10	0.045511	0.349867
SMIM20	blue	-0.271308	1.37156e-08	0.271308	1.37156e-08	0.308112	8.92587e-11	0.225979	2.5967e-06	0.232998	1.23161e-06	0.38258	3.15295e-16	0.15354	0.00151878	0.0125372	0.796867	0.507915	3.45416e-29	0.428225	2.45187e-20	0.362032	1.41193e-14
SLC22A25	blue	-0.0403205	0.407594	0.0403205	0.407594	-0.1921	6.86124e-05	-0.210951	1.18511e-05	-0.0588938	0.226214	-0.221164	4.27287e-06	0.0775451	0.110838	0.134988	0.00536733	-0.390266	7.08604e-17	-0.207425	1.66644e-05	-0.227872	2.12849e-06
NUDT7	blue	0.09688	0.0461866	-0.09688	0.0461866	-0.198223	3.94847e-05	-0.197379	4.26538e-05	-0.237179	7.80982e-07	-0.343602	3.41213e-13	-0.0275116	0.57212	0.114229	0.0186282	-0.46367	5.46789e-24	-0.162176	0.000802989	-0.493285	2.19789e-27
KIAA2013	blue	-0.0838044	0.0847844	0.0838044	0.0847844	0.0437055	0.369333	-0.118136	0.0149367	0.0287759	0.554584	0.168067	0.000510386	-0.0550456	0.258068	-0.0189717	0.696881	0.250776	1.67339e-07	0.0371608	0.445349	-0.0381123	0.433776
GTF3C5	blue	-0.479378	9.5057e-26	0.479378	9.5057e-26	0.131119	0.0068591	0.0989519	0.0416972	0.509484	2.18629e-29	0.687172	1.55225e-60	0.428918	2.09969e-20	0.218692	5.49417e-06	0.731019	4.75456e-72	0.491883	3.23868e-27	0.230234	1.65675e-06
MRPL20	blue	-0.245415	3.10531e-07	0.245415	3.10531e-07	0.0618908	0.20342	-0.102435	0.0349799	0.0555053	0.254107	0.310603	6.1823e-11	-0.00869523	0.858314	-0.158675	0.00104376	0.569672	7.56201e-38	0.209319	1.38866e-05	0.062391	0.199785
TMEM223	blue	-0.415581	3.90542e-19	0.415581	3.90542e-19	0.0460894	0.343771	0.0587093	0.227675	0.396574	2.02071e-17	0.576119	7.34859e-39	0.29622	4.91751e-10	0.0734455	0.131066	0.717974	2.14585e-68	0.43518	5.08591e-21	0.321993	1.10287e-11
RPUSD3	blue	-0.428401	2.35716e-20	0.428401	2.35716e-20	0.0338294	0.487222	-0.114092	0.0187712	0.274077	9.62779e-09	0.511474	1.21952e-29	0.256719	8.29193e-08	0.0466997	0.337413	0.66246	6.63317e-55	0.471259	7.92386e-25	0.0430013	0.377104
NUGGC	blue	0.247481	2.45094e-07	-0.247481	2.45094e-07	-0.175647	0.000278607	-0.35403	5.77432e-14	-0.287419	1.6548e-09	-0.393576	3.68065e-17	-0.100749	0.0381064	0.0644524	0.185298	-0.529874	4.59029e-32	-0.317373	2.23863e-11	-0.614363	2.34911e-45
ZDHHC16	blue	-0.284838	2.34355e-09	0.284838	2.34355e-09	0.0633102	0.193227	0.0203716	0.675742	0.475824	2.42144e-25	0.585662	2.11693e-40	0.365106	8.13301e-15	0.234037	1.1007e-06	0.543954	5.05452e-34	0.410825	1.07369e-18	0.245404	3.10898e-07
ZDHHC12	blue	-0.395441	2.53652e-17	0.395441	2.53652e-17	0.0603138	0.215197	0.0188646	0.698509	0.30809	8.95488e-11	0.504224	1.00368e-28	0.218244	5.74829e-06	0.0050212	0.917893	0.642699	8.96624e-51	0.314428	3.49366e-11	0.2716	1.32154e-08
WDR13	blue	-0.364445	9.16164e-15	0.364445	9.16164e-15	0.184075	0.00013798	0.189955	8.29381e-05	0.192353	6.70899e-05	0.32049	1.39024e-11	0.191325	7.34956e-05	-0.0312527	0.52101	0.481083	6.0443e-26	0.304946	1.41671e-10	0.37644	1.01029e-15
PLEKHJ1	blue	-0.412719	7.19097e-19	0.412719	7.19097e-19	0.131987	0.00649541	0.186475	0.000112298	0.390593	6.64469e-17	0.537805	3.71669e-33	0.20529	2.04291e-05	8.10863e-05	0.998672	0.756613	6.99477e-80	0.387362	1.2512e-16	0.449725	1.68173e-22
CPEB3	blue	0.562579	9.27104e-37	-0.562579	9.27104e-37	-0.200016	3.3478e-05	-0.161712	0.000831651	-0.358482	2.65042e-14	-0.58291	5.95966e-40	-0.26242	4.15789e-08	0.000653381	0.989297	-0.718596	1.45229e-68	-0.487945	9.52969e-27	-0.457323	2.65169e-23
ZNF768	blue	-0.419595	1.64255e-19	0.419595	1.64255e-19	0.0492437	0.311724	0.185134	0.000126029	0.516463	2.77596e-30	0.606464	6.09625e-44	0.435805	4.40696e-21	0.322556	1.01079e-11	0.526933	1.14651e-31	0.297468	4.12592e-10	0.333155	1.89499e-12
NTMT1	blue	-0.33633	1.13313e-12	0.33633	1.13313e-12	0.14932	0.00204982	0.0882277	0.0695396	0.287654	1.60272e-09	0.448074	2.49685e-22	0.251159	1.60012e-07	0.138981	0.00414028	0.517478	2.04766e-30	0.460897	1.09453e-23	0.0641769	0.187189
SELENOM	blue	-0.2545	1.07999e-07	0.2545	1.07999e-07	0.464607	4.31925e-24	0.426072	3.96109e-20	0.310252	6.51266e-11	0.470724	9.0951e-25	0.201529	2.90914e-05	0.00830303	0.864642	0.550395	5.97979e-35	0.402539	6.01735e-18	0.610591	1.12484e-44
SERF2	blue	-0.319854	1.533e-11	0.319854	1.533e-11	0.110679	0.0226493	0.0233732	0.631278	0.0270588	0.578462	0.290265	1.12274e-09	-0.0919243	0.0585901	-0.394165	3.2732e-17	0.750949	4.57153e-78	0.299027	3.30996e-10	0.254295	1.10642e-07
MRPL37	blue	-0.110003	0.0234945	0.110003	0.0234945	0.0939011	0.0533465	-0.0263421	0.588569	0.0472896	0.331339	0.264387	3.26441e-08	-0.0109144	0.822691	-0.0367803	0.450026	0.392972	4.15093e-17	0.183047	0.00015058	0.0214755	0.659246
RBM42	blue	-0.511552	1.19197e-29	0.511552	1.19197e-29	0.145145	0.00273753	0.108962	0.0248507	0.38938	8.4345e-17	0.630256	2.51816e-48	0.274925	8.63259e-09	-0.00387735	0.936552	0.859459	4.80052e-125	0.459253	1.64636e-23	0.348988	1.37441e-13
CTU1	blue	-0.381649	3.76751e-16	0.381649	3.76751e-16	0.0781931	0.107878	0.0559871	0.250002	0.341546	4.80592e-13	0.53152	2.73905e-32	0.221455	4.14736e-06	-0.0209631	0.666883	0.757379	3.93876e-80	0.470568	9.46527e-25	0.269334	1.76089e-08
TMEM14B	blue	-0.418061	2.29017e-19	0.418061	2.29017e-19	-0.00895849	0.854072	-0.0471198	0.33308	0.366454	6.37319e-15	0.537524	4.06771e-33	0.462207	7.89251e-24	0.206101	1.89129e-05	0.580477	1.47602e-39	0.438333	2.46245e-21	0.0918914	0.058681
SLC35B1	blue	-0.541084	1.28948e-33	0.541084	1.28948e-33	0.0455565	0.349385	0.0274598	0.572844	0.350311	1.09628e-13	0.542107	9.24442e-34	0.38171	3.72422e-16	0.11734	0.0156316	0.618426	4.24366e-46	0.415507	3.9676e-19	0.326096	5.82057e-12
SMYD5	blue	-0.489825	5.70295e-27	0.489825	5.70295e-27	0.291682	9.24092e-10	0.321589	1.17378e-11	0.725628	1.63322e-70	0.841411	7.3834e-115	0.59961	9.55546e-43	0.433062	8.24206e-21	0.737508	6.00302e-74	0.636855	1.30752e-49	0.526482	1.31816e-31
RAB40C	blue	-0.344852	2.76717e-13	0.344852	2.76717e-13	0.092673	0.0565561	0.247908	2.33347e-07	0.565417	3.42592e-37	0.535845	6.96127e-33	0.502453	1.66719e-28	0.452145	9.38386e-23	0.340403	5.80745e-13	0.29469	6.09031e-10	0.296376	4.81119e-10
MRPL21	blue	-0.389146	8.83009e-17	0.389146	8.83009e-17	0.0444053	0.36171	-0.0145165	0.765668	0.155076	0.0013592	0.35923	2.32259e-14	0.0955317	0.0493206	-0.112575	0.0204174	0.601157	5.16449e-43	0.291967	8.88513e-10	0.174741	0.000299924
OARD1	blue	-0.333805	1.70654e-12	0.333805	1.70654e-12	-0.0362723	0.456313	0.0728962	0.133981	0.400277	9.55421e-18	0.384512	2.17457e-16	0.423232	7.41756e-20	0.354274	5.53471e-14	0.316999	2.36964e-11	0.326407	5.54273e-12	0.0572572	0.239402
TAF11	blue	-0.534584	1.04002e-32	0.534584	1.04002e-32	0.0854582	0.0787962	0.0901009	0.0637983	0.587881	9.12414e-41	0.722244	1.44006e-69	0.541584	1.09617e-33	0.322092	1.08601e-11	0.688758	6.46061e-61	0.47012	1.06204e-24	0.317718	2.12443e-11
PIN4	blue	-0.320902	1.30487e-11	0.320902	1.30487e-11	-0.0687039	0.157893	-0.192773	6.4623e-05	0.0558682	0.251011	0.280076	4.41248e-09	0.0970846	0.045726	-0.195014	5.2862e-05	0.576572	6.22706e-39	0.223474	3.36926e-06	-0.0188441	0.698821
CISD3	blue	-0.142918	0.00318467	0.142918	0.00318467	-0.250023	1.8266e-07	-0.39403	3.36267e-17	-0.294025	6.68173e-10	-0.0295345	0.544189	-0.155577	0.00131056	-0.393852	3.48442e-17	0.372083	2.27452e-15	0.13375	0.00580914	-0.250092	1.81215e-07
ZCCHC24	blue	0.2248	2.93648e-06	-0.2248	2.93648e-06	-0.0483445	0.320654	0.109752	0.0238156	0.0478003	0.326137	-0.216108	7.12346e-06	0.140801	0.00367024	0.345717	2.39248e-13	-0.531762	2.53845e-32	-0.288278	1.47268e-09	-0.237458	7.57362e-07
ZER1	blue	-0.184919	0.000128375	0.184919	0.000128375	0.29918	3.23895e-10	0.424733	5.32866e-20	0.555289	1.14497e-35	0.531827	2.48691e-32	0.383864	2.46361e-16	0.334111	1.62427e-12	0.399696	1.0752e-17	0.246062	2.88397e-07	0.425514	4.4829e-20
AURKAIP1	blue	-0.167386	0.000538231	0.167386	0.000538231	-0.0355732	0.465044	-0.187639	0.000101532	-0.191652	7.13979e-05	0.0911976	0.0606221	-0.267351	2.25864e-08	-0.452312	9.0129e-23	0.544005	4.97083e-34	0.0399673	0.411718	0.0178556	0.713908
NOL7	blue	-0.558819	3.41668e-36	0.558819	3.41668e-36	0.136477	0.00487581	0.117781	0.0152431	0.577324	4.72528e-39	0.74	1.08189e-74	0.557165	6.03094e-36	0.302566	1.9975e-10	0.755934	1.16184e-79	0.596366	3.43545e-42	0.349949	1.16637e-13
TMEM14C	blue	-0.494812	1.43816e-27	0.494812	1.43816e-27	-0.00370538	0.939361	0.0469457	0.334871	0.442279	9.83016e-22	0.568496	1.15093e-37	0.509292	2.31249e-29	0.302974	1.88355e-10	0.581981	8.43291e-40	0.507397	4.01452e-29	0.0707116	0.146068
HIGD2A	blue	-0.391847	5.1871e-17	0.391847	5.1871e-17	0.0687639	0.15753	-0.00664721	0.891448	0.0403095	0.407722	0.326819	5.1953e-12	-0.0272867	0.575266	-0.347393	1.80247e-13	0.754239	4.08915e-79	0.308489	8.44539e-11	0.271151	1.39925e-08
BMERB1	blue	0.111766	0.021345	-0.111766	0.021345	-0.113629	0.019261	-0.0321285	0.509393	-0.194802	5.38809e-05	-0.317262	2.27672e-11	-0.0921673	0.0579235	0.034936	0.473084	-0.444259	6.17297e-22	-0.387195	1.2926e-16	-0.228127	2.07185e-06
SPATC1L	blue	-0.380246	4.92257e-16	0.380246	4.92257e-16	0.283769	2.70395e-09	0.318587	1.86075e-11	0.497528	6.72739e-28	0.638462	6.29517e-50	0.345255	2.58592e-13	0.163342	0.000734967	0.635484	2.43264e-49	0.468476	1.61813e-24	0.549766	7.38143e-35
LENG1	blue	-0.354419	5.39703e-14	0.354419	5.39703e-14	0.10512	0.030452	0.046357	0.340973	0.190326	8.02746e-05	0.427437	2.92384e-20	0.126291	0.00923463	-0.172156	0.000369339	0.759869	6.00365e-81	0.315412	3.01269e-11	0.248172	2.26338e-07
NME3	blue	-0.46156	9.27614e-24	0.46156	9.27614e-24	0.105356	0.0300783	0.145591	0.00265516	0.297218	4.27408e-10	0.487096	1.20049e-26	0.223239	3.45201e-06	-0.0674848	0.165418	0.742951	1.38585e-75	0.40172	7.11736e-18	0.296513	4.7196e-10
C1orf122	blue	-0.288673	1.3955e-09	0.288673	1.3955e-09	0.161998	0.000813846	0.120526	0.0130094	0.041075	0.398868	0.250739	1.68062e-07	-0.0901597	0.0636249	-0.183775	0.000141546	0.544473	4.26361e-34	0.221072	4.31293e-06	0.111875	0.0212183
TRAPPC6A	blue	-0.265451	2.86163e-08	0.265451	2.86163e-08	-0.176305	0.000264049	-0.0780033	0.108739	0.0570698	0.240946	0.214862	8.0646e-06	0.0289547	0.552125	-0.178292	0.000224232	0.512946	7.90127e-30	0.228925	1.90417e-06	-0.00836413	0.863656
TBCA	blue	-0.382481	3.21331e-16	0.382481	3.21331e-16	-0.0481933	0.322171	-0.133851	0.00577215	0.205081	2.08366e-05	0.363882	1.01382e-14	0.262248	4.24633e-08	0.0762371	0.117006	0.499195	4.20562e-28	0.45377	6.32584e-23	-0.121766	0.0120983
ZNF444	blue	-0.333806	1.7061e-12	0.333806	1.7061e-12	-0.0428031	0.379309	-0.0477139	0.327014	0.224141	3.14429e-06	0.396697	1.97155e-17	0.0785777	0.106151	-0.189341	8.75252e-05	0.698824	2.16781e-63	0.306415	1.14412e-10	0.276252	7.27175e-09
HMG20B	blue	-0.433215	7.9603e-21	0.433215	7.9603e-21	0.155748	0.00129429	0.223037	3.52491e-06	0.420638	1.30899e-19	0.538538	2.93677e-33	0.257042	7.97674e-08	0.0950763	0.0504186	0.660503	1.75728e-54	0.287461	1.64528e-09	0.340857	5.38745e-13
CCDC167	blue	-0.446825	3.36243e-22	0.446825	3.36243e-22	0.0914733	0.0598446	-0.0506572	0.298022	0.201478	2.92302e-05	0.511189	1.32602e-29	0.185084	0.000126572	-0.16385	0.000707015	0.802918	7.33059e-97	0.466658	2.57049e-24	0.283387	2.84524e-09
CUTC	blue	-0.172475	0.000360043	0.172475	0.000360043	0.0182357	0.708093	-0.0728193	0.134393	0.229303	1.82938e-06	0.333891	1.68302e-12	0.231966	1.3765e-06	0.0859343	0.0771372	0.404076	4.38653e-18	0.439778	1.762e-21	-0.036782	0.450005
DUSP23	blue	-0.384979	1.9868e-16	0.384979	1.9868e-16	-0.00623018	0.89822	-0.0562567	0.247725	0.0122306	0.80173	0.274159	9.52679e-09	0.121024	0.0126363	-0.249421	1.95901e-07	0.579637	2.01465e-39	0.366231	6.63647e-15	0.194802	5.388e-05
NUDT16L1	blue	-0.408099	1.90287e-18	0.408099	1.90287e-18	-0.0201538	0.679014	-0.101648	0.0364122	0.182018	0.000164274	0.394934	2.80763e-17	0.145479	0.00267554	-0.084817	0.0810759	0.628207	6.21762e-48	0.30128	2.4018e-10	0.172576	0.000357134
CBR4	blue	0.292906	7.80325e-10	-0.292906	7.80325e-10	-0.150579	0.00187586	-0.00823043	0.865814	-0.187925	9.90396e-05	-0.421409	1.10613e-19	-0.182754	0.000154361	0.0827464	0.0888037	-0.558525	3.78098e-36	-0.374935	1.33894e-15	-0.278285	5.58057e-09
CNPPD1	blue	-0.505635	6.686e-29	0.505635	6.686e-29	0.189546	8.59667e-05	0.247548	2.43211e-07	0.522279	4.79141e-31	0.607502	3.99468e-44	0.440919	1.35081e-21	0.291404	9.60113e-10	0.65155	1.3817e-52	0.509977	1.89225e-29	0.280775	4.02396e-09
PBDC1	blue	-0.147815	0.00227711	0.147815	0.00227711	0.381854	3.62257e-16	0.250746	1.67913e-07	0.2791	5.01618e-09	0.443624	7.16853e-22	0.138614	0.00424129	0.0535816	0.270964	0.519461	1.1273e-30	0.309728	7.037e-11	0.336098	1.17666e-12
ZNF579	blue	-0.380988	4.2742e-16	0.380988	4.2742e-16	0.185701	0.000120047	0.254766	1.04635e-07	0.436747	3.54994e-21	0.583236	5.27441e-40	0.229752	1.74402e-06	0.0403423	0.40734	0.730532	6.56598e-72	0.437912	2.71434e-21	0.468572	1.57883e-24
NAT14	blue	-0.322147	1.07691e-11	0.322147	1.07691e-11	0.208564	1.49364e-05	0.285966	2.01382e-09	0.400131	9.84272e-18	0.539978	1.84507e-33	0.134834	0.00542062	0.0155659	0.749275	0.695184	1.74822e-62	0.365194	8.00476e-15	0.469873	1.13177e-24
TMEM91	blue	-0.288938	1.34612e-09	0.288938	1.34612e-09	0.191216	7.42089e-05	0.12521	0.0098574	0.29722	4.27284e-10	0.453829	6.23672e-23	0.129617	0.00753141	-0.0961871	0.0477757	0.634832	3.26375e-49	0.255535	9.55026e-08	0.470201	1.04014e-24
ADCK2	blue	-0.47681	1.87023e-25	0.47681	1.87023e-25	0.103957	0.0323469	0.195224	5.18692e-05	0.540901	1.36827e-33	0.601639	4.26001e-43	0.527158	1.06914e-31	0.364095	9.75636e-15	0.5233	3.50756e-31	0.441198	1.26589e-21	0.340797	5.44144e-13
INO80E	blue	-0.556174	8.46701e-36	0.556174	8.46701e-36	0.0986783	0.0422681	0.199687	3.45103e-05	0.627916	7.06465e-48	0.641004	1.96216e-50	0.630373	2.39047e-48	0.482359	4.30137e-26	0.459384	1.59388e-23	0.503911	1.09813e-28	0.196388	4.66812e-05
RABGGTB	blue	-0.446341	3.77226e-22	0.446341	3.77226e-22	0.139168	0.00408964	0.0621972	0.201188	0.446775	3.4027e-22	0.565231	3.6584e-37	0.379651	5.5114e-16	0.271578	1.32527e-08	0.550076	6.65416e-35	0.549532	7.98286e-35	0.223789	3.26102e-06
TSACC	blue	-0.392726	4.35838e-17	0.392726	4.35838e-17	-0.114239	0.0186178	-0.195631	4.99936e-05	0.15304	0.00157435	0.361303	1.60786e-14	0.296013	5.06235e-10	-0.0611427	0.208948	0.548183	1.25117e-34	0.47975	8.61297e-26	-0.0102656	0.833072
TRIR	blue	-0.146077	0.00256798	0.146077	0.00256798	0.101223	0.0372054	0.0731854	0.13244	-0.00176244	0.971136	0.211301	1.14534e-05	-0.152841	0.00159697	-0.394011	3.37578e-17	0.642581	9.46887e-51	0.101556	0.0365825	0.298912	3.36454e-10
LSM5	blue	-0.315995	2.75874e-11	0.315995	2.75874e-11	0.0599106	0.218286	-0.043715	0.369229	0.207275	1.69056e-05	0.422228	9.24743e-20	0.116985	0.0159505	0.000416247	0.993182	0.569614	7.7217e-38	0.248482	2.18399e-07	0.110309	0.0231084
DEDD2	blue	-0.399383	1.14574e-17	0.399383	1.14574e-17	0.188605	9.33435e-05	0.231227	1.48997e-06	0.44924	1.88893e-22	0.562531	9.42635e-37	0.31208	4.96447e-11	0.113709	0.0191754	0.672126	4.83341e-57	0.43378	7.00074e-21	0.4191	1.82888e-19
PRELID1	blue	-0.468848	1.4715e-24	0.468848	1.4715e-24	0.167197	0.00054625	0.119615	0.0137165	0.394817	2.8742e-17	0.577294	4.77907e-39	0.362121	1.38964e-14	0.191139	7.47172e-05	0.633687	5.45944e-49	0.580157	1.66188e-39	0.280395	4.23062e-09
KLHDC3	blue	-0.458857	1.81588e-23	0.458857	1.81588e-23	-0.0146222	0.764012	-0.0981378	0.0434152	0.328132	4.2233e-12	0.535032	9.01948e-33	0.328796	3.80205e-12	0.0459671	0.345054	0.713859	2.76383e-67	0.405056	3.58321e-18	0.107051	0.0275147
ZNF524	blue	-0.3947	2.94184e-17	0.3947	2.94184e-17	0.0247421	0.611423	0.00188478	0.969133	0.134865	0.00540989	0.349335	1.29537e-13	0.0788033	0.105148	-0.262725	4.00555e-08	0.760618	3.39398e-81	0.362325	1.33995e-14	0.257306	7.72874e-08
HSBP1L1	blue	-0.104806	0.0309547	0.104806	0.0309547	0.0741409	0.127447	0.00248419	0.959324	0.131288	0.00678666	0.264537	3.2042e-08	-0.0337294	0.488511	-0.141773	0.00343948	0.419783	1.57682e-19	0.141238	0.00356474	0.344832	2.7764e-13
THYN1	blue	-0.102756	0.0344106	0.102756	0.0344106	0.130113	0.00730299	0.0516547	0.288597	0.131479	0.00670614	0.252468	1.37259e-07	0.00779424	0.872864	-0.109543	0.0240852	0.446557	3.58332e-22	0.115553	0.0172967	0.08524	0.0795662
SLC35D2	blue	-0.270426	1.53379e-08	0.270426	1.53379e-08	-0.0643799	0.185795	-0.237174	7.81429e-07	0.101642	0.0364226	0.27841	5.49018e-09	0.0815295	0.0936145	-0.161678	0.000833746	0.536898	4.9723e-33	0.351493	8.94985e-14	0.0236312	0.627514
MRPS18A	blue	-0.402514	6.0489e-18	0.402514	6.0489e-18	0.0321789	0.508728	0.0743746	0.126249	0.451335	1.14125e-22	0.49033	4.96522e-27	0.495019	1.35781e-27	0.387299	1.26682e-16	0.397965	1.52702e-17	0.415371	4.08524e-19	0.0952772	0.0499317
UCK1	blue	-0.327266	4.84248e-12	0.327266	4.84248e-12	0.0331594	0.495893	-0.00704387	0.885014	0.320766	1.33252e-11	0.440148	1.6167e-21	0.197259	4.31235e-05	0.0475869	0.328304	0.523084	3.74729e-31	0.322277	1.05548e-11	0.236732	8.20329e-07
LAMTOR4	blue	-0.426856	3.32791e-20	0.426856	3.32791e-20	0.130842	0.00697897	0.020826	0.668932	0.127008	0.00884114	0.429439	1.86794e-20	0.00757754	0.87637	-0.287136	1.71931e-09	0.848608	9.24093e-119	0.42358	6.8707e-20	0.275639	7.87186e-09
REX1BD	blue	-0.31392	3.77046e-11	0.31392	3.77046e-11	0.0544491	0.26327	0.0211209	0.664528	0.0246063	0.61338	0.235567	9.31884e-07	-0.0401329	0.409781	-0.284171	2.56235e-09	0.610739	1.05819e-44	0.265319	2.90861e-08	0.122231	0.0117716
TBCC	blue	-0.53177	2.53195e-32	0.53177	2.53195e-32	0.130836	0.00698138	0.197488	4.22315e-05	0.653723	4.85673e-53	0.680177	6.93538e-59	0.668272	3.51635e-56	0.456416	3.31382e-23	0.573687	1.78125e-38	0.516275	2.93599e-30	0.261951	4.40382e-08
CMBL	blue	0.19021	8.10939e-05	-0.19021	8.10939e-05	-0.275139	8.39725e-09	-0.406336	2.74792e-18	-0.379961	5.19676e-16	-0.387174	1.298e-16	-0.189661	8.51007e-05	-0.0846089	0.081827	-0.427288	3.0223e-20	-0.219002	5.32411e-06	-0.555415	1.09697e-35
MRPL14	blue	-0.371068	2.74296e-15	0.371068	2.74296e-15	-0.0494845	0.309361	-0.165773	0.000609967	0.0724597	0.136332	0.358347	2.71432e-14	0.0780153	0.108684	-0.261605	4.59388e-08	0.74992	9.65207e-78	0.382183	3.4016e-16	0.0962429	0.047646
TIMM9	blue	-0.480636	6.80789e-26	0.480636	6.80789e-26	0.158939	0.00102351	0.0982334	0.0432104	0.352151	7.99166e-14	0.575121	1.05796e-38	0.292391	8.38022e-10	0.00385608	0.936899	0.772469	3.06239e-85	0.500517	2.89286e-28	0.309373	7.41461e-11
SCAND1	blue	-0.27899	5.08906e-09	0.27899	5.08906e-09	-0.0107509	0.825305	-0.0657341	0.176691	0.0574436	0.237874	0.289672	1.21762e-09	-0.0500344	0.304009	-0.288217	1.48483e-09	0.695155	1.7768e-62	0.241317	4.93374e-07	0.0992706	0.0410405
TIMM10	blue	-0.368671	4.25734e-15	0.368671	4.25734e-15	-0.0142112	0.770457	-0.0928509	0.0560815	-0.00262445	0.95703	0.284596	2.42061e-09	0.00562159	0.908116	-0.2892	1.29886e-09	0.674015	1.80705e-57	0.293697	6.993e-10	0.125237	0.00984142
MRPL17	blue	-0.440233	1.58496e-21	0.440233	1.58496e-21	0.344819	2.78267e-13	0.275778	7.7319e-09	0.443598	7.21316e-22	0.68204	2.54712e-59	0.283728	2.71884e-09	0.0662583	0.173258	0.821504	5.22861e-105	0.508602	2.82815e-29	0.489377	6.44758e-27
ZNF205	blue	-0.496524	8.91615e-28	0.496524	8.91615e-28	0.0897162	0.0649445	0.158592	0.00105018	0.412085	8.22625e-19	0.603964	1.67644e-43	0.34499	2.70368e-13	0.0896514	0.0651393	0.752165	1.88239e-78	0.457223	2.71751e-23	0.31349	4.02142e-11
MVD	blue	-0.403604	4.83451e-18	0.403604	4.83451e-18	-0.0311249	0.522716	-0.143362	0.00309062	0.137821	0.00446756	0.336171	1.1628e-12	0.111653	0.0214775	-0.0987991	0.0420151	0.54763	1.50364e-34	0.355209	4.70369e-14	0.0822881	0.0905918
MAD2L1BP	blue	-0.396075	2.23382e-17	0.396075	2.23382e-17	0.112957	0.0199915	0.102843	0.0342568	0.470249	1.0274e-24	0.5714	4.06939e-38	0.473853	4.04849e-25	0.321824	1.13205e-11	0.556213	8.35336e-36	0.434026	6.61926e-21	0.167138	0.000548728
RHBDD2	blue	-0.250501	1.72773e-07	0.250501	1.72773e-07	0.0702527	0.148709	0.184971	0.000127812	0.207453	1.66205e-05	0.283933	2.64545e-09	0.0763496	0.116465	-0.0016269	0.973355	0.423619	6.81193e-20	0.20642	1.8346e-05	0.309554	7.21935e-11
OIT3	blue	0.654888	2.76256e-53	-0.654888	2.76256e-53	-0.108873	0.0249696	-0.0984319	0.0427878	-0.273922	9.8222e-09	-0.490104	5.28222e-27	-0.243721	3.76415e-07	0.0447075	0.358449	-0.709465	4.03144e-66	-0.45062	1.3559e-22	-0.34391	3.24089e-13
ZSCAN16	blue	-0.471575	7.30402e-25	0.471575	7.30402e-25	0.0771494	0.112676	0.212907	9.78407e-06	0.604029	1.63319e-43	0.639339	4.21602e-50	0.564733	4.35813e-37	0.338932	7.40124e-13	0.581312	1.08197e-39	0.375379	1.23237e-15	0.436916	3.41496e-21
MFSD12	blue	-0.374545	1.43998e-15	0.374545	1.43998e-15	0.417498	2.58587e-19	0.366094	6.80252e-15	0.363313	1.12286e-14	0.429782	1.72964e-20	0.196356	4.68169e-05	0.139932	0.0038883	0.473696	4.21701e-25	0.459862	1.41551e-23	0.433401	7.63156e-21
DDX49	blue	-0.585394	2.34285e-40	0.585394	2.34285e-40	0.117427	0.015554	0.119939	0.0134615	0.466836	2.45668e-24	0.699234	1.71003e-63	0.375577	1.18759e-15	0.127637	0.00850789	0.806025	3.67283e-98	0.51621	2.99443e-30	0.425617	4.38147e-20
C6orf136	blue	-0.488886	7.37291e-27	0.488886	7.37291e-27	0.00277828	0.954514	0.123841	0.0107002	0.440946	1.34244e-21	0.541001	1.32454e-33	0.442937	8.42474e-22	0.123332	0.0110292	0.651827	1.21017e-52	0.422102	9.50504e-20	0.398645	1.33082e-17
SMIM29	blue	-0.476951	1.80231e-25	0.476951	1.80231e-25	0.134551	0.00551981	0.200897	3.08551e-05	0.374724	1.39274e-15	0.507109	4.36468e-29	0.376386	1.0206e-15	0.0854933	0.078673	0.688451	7.6575e-61	0.488222	8.8375e-27	0.232495	1.30033e-06
ZNF787	blue	-0.424461	5.65891e-20	0.424461	5.65891e-20	0.0767163	0.114716	0.0364747	0.453802	0.340496	5.71878e-13	0.553005	2.48542e-35	0.279758	4.60101e-09	-0.0457873	0.346947	0.756183	9.64736e-80	0.421276	1.13892e-19	0.409979	1.28303e-18
RBMX2	blue	-0.471433	7.57598e-25	0.471433	7.57598e-25	0.256771	8.23979e-08	0.208617	1.48602e-05	0.492943	2.41664e-27	0.662173	7.65332e-55	0.484283	2.56757e-26	0.245862	2.95073e-07	0.698385	2.79369e-63	0.462905	6.6252e-24	0.348515	1.48965e-13
MZT2A	blue	-0.315395	3.02055e-11	0.315395	3.02055e-11	0.0866862	0.0745756	0.146159	0.00255353	0.307651	9.55077e-11	0.529667	4.89758e-32	0.172858	0.000349143	-0.0840938	0.0837108	0.770353	1.68242e-84	0.401382	7.62663e-18	0.415305	4.14331e-19
PIK3C2G	blue	0.241909	4.61699e-07	-0.241909	4.61699e-07	-0.0182763	0.707473	-0.142894	0.00318983	-0.196799	4.4968e-05	-0.271296	1.3736e-08	-0.141229	0.00356704	0.0519619	0.285736	-0.438386	2.43278e-21	-0.200333	3.25096e-05	-0.12966	0.00751139
RETSAT	blue	0.0644491	0.185321	-0.0644491	0.185321	-0.257521	7.53149e-08	-0.0934066	0.0546203	-0.0226907	0.64128	-0.215081	7.89086e-06	0.117062	0.0158812	0.234167	1.08522e-06	-0.379833	5.32446e-16	-0.0952302	0.0500454	-0.303896	1.64923e-10
SNORC	blue	-0.223091	3.50503e-06	0.223091	3.50503e-06	-0.0925768	0.0568143	-0.0508198	0.296472	0.167649	0.000527339	0.238111	7.04759e-07	0.0723821	0.136753	-0.0447813	0.357655	0.379261	5.93488e-16	0.19254	6.59813e-05	0.145584	0.00265637
NUDT18	blue	-0.292404	8.3645e-10	0.292404	8.3645e-10	0.288628	1.40405e-09	0.261091	4.89084e-08	0.237824	7.27462e-07	0.345183	2.61737e-13	0.129301	0.00768009	0.041425	0.394858	0.491426	3.67346e-27	0.210408	1.24946e-05	0.237781	7.30907e-07
CHCHD5	blue	-0.324509	7.46075e-12	0.324509	7.46075e-12	-0.042667	0.380828	-0.067915	0.162733	-0.0523789	0.281881	0.214606	8.27211e-06	-0.0751444	0.122362	-0.352728	7.2347e-14	0.66869	2.83997e-56	0.298714	3.46028e-10	0.067135	0.167627
TMEM205	blue	-0.09294	0.0558452	0.09294	0.0558452	-0.271173	1.39527e-08	-0.2865	1.87367e-09	-0.361798	1.47224e-14	-0.184463	0.000133484	-0.319926	1.51604e-11	-0.566592	2.26269e-37	0.328525	3.96918e-12	-0.0475911	0.328262	-0.126195	0.0092886
UBTD1	blue	-0.320602	1.36659e-11	0.320602	1.36659e-11	0.217401	6.25757e-06	0.227048	2.3212e-06	0.310715	6.08103e-11	0.450609	1.35978e-22	0.211709	1.1005e-05	0.0431929	0.37498	0.553769	1.91894e-35	0.32652	5.44533e-12	0.247663	2.40023e-07
ZNF282	blue	-0.564663	4.46701e-37	0.564663	4.46701e-37	0.100379	0.0388248	0.208086	1.56402e-05	0.70351	1.40775e-64	0.747296	6.38471e-77	0.666058	1.08509e-55	0.518721	1.40912e-30	0.594754	6.45546e-42	0.596068	3.86209e-42	0.241528	4.81859e-07
ADGRG7	blue	0.577448	4.51579e-39	-0.577448	4.51579e-39	-0.0282655	0.561632	-0.126494	0.00912169	-0.39465	2.97174e-17	-0.499766	3.57903e-28	-0.41462	4.79696e-19	-0.120808	0.0127968	-0.591479	2.29881e-41	-0.511547	1.19374e-29	-0.2229	3.57509e-06
SLC25A25	blue	0.168394	0.000497472	-0.168394	0.000497472	-0.193045	6.30737e-05	-0.0616697	0.205043	-0.116885	0.0160415	-0.296525	4.71149e-10	0.0144782	0.766268	0.153698	0.00150159	-0.5038	1.13359e-28	-0.302666	1.96907e-10	-0.256822	8.1904e-08
TMEM161A	blue	-0.493474	2.08614e-27	0.493474	2.08614e-27	-0.101177	0.0372915	0.00858327	0.86012	0.307066	1.04037e-10	0.444433	5.92494e-22	0.314896	3.25618e-11	0.0410149	0.399559	0.625021	2.50136e-47	0.503724	1.15879e-28	0.163852	0.000706957
ACSM3	blue	0.450756	1.31233e-22	-0.450756	1.31233e-22	-0.189181	8.87572e-05	-0.130422	0.00716398	-0.267295	2.27447e-08	-0.421504	1.08349e-19	-0.262821	3.95831e-08	0.0381307	0.433553	-0.551483	4.15033e-35	-0.391082	6.03364e-17	-0.472527	5.71079e-25
COMMD6	blue	-0.193011	6.32651e-05	0.193011	6.32651e-05	0.149415	0.00203617	0.0381996	0.432722	0.0682141	0.160885	0.269587	1.70553e-08	-0.0437728	0.368596	-0.218303	5.71413e-06	0.594332	7.60741e-42	0.220882	4.39752e-06	0.128141	0.00824924
POP7	blue	-0.38953	8.18983e-17	0.38953	8.18983e-17	0.124183	0.0104838	0.0683398	0.160113	0.328561	3.9465e-12	0.578813	2.73214e-39	0.217348	6.29113e-06	-0.0583232	0.230752	0.799694	1.5483e-95	0.408917	1.60361e-18	0.467423	2.1165e-24
LRRC61	blue	-0.252641	1.3449e-07	0.252641	1.3449e-07	0.0568329	0.242908	-0.0563498	0.246942	0.247975	2.31556e-07	0.426405	3.67848e-20	0.0958859	0.0484806	0.0119018	0.806954	0.549139	9.10132e-35	0.36618	6.69746e-15	0.195102	5.24411e-05
TMEM74B	blue	-0.246075	2.87982e-07	0.246075	2.87982e-07	0.113065	0.0198724	0.125625	0.00961401	0.299739	2.99202e-10	0.401862	6.91337e-18	0.141068	0.00360539	0.0651359	0.180671	0.473685	4.22983e-25	0.358823	2.49562e-14	0.300922	2.52783e-10
MCRIP2	blue	-0.199384	3.54886e-05	0.199384	3.54886e-05	-0.103914	0.0324199	-0.129076	0.00778806	-0.123579	0.0108683	0.0894614	0.065713	-0.129992	0.00735816	-0.367436	5.33281e-15	0.446936	3.27506e-22	0.0324041	0.505765	0.144458	0.00286899
MRPL27	blue	-0.364062	9.81516e-15	0.364062	9.81516e-15	0.017355	0.72159	-0.0955787	0.0492086	0.0210827	0.665097	0.338361	8.12996e-13	-0.0429156	0.378057	-0.340227	5.97877e-13	0.75343	7.43238e-79	0.255029	1.01426e-07	0.212885	9.80558e-06
SPATA2L	blue	-0.130259	0.00723705	0.130259	0.00723705	-0.0576266	0.236379	-0.0494074	0.310117	0.00398591	0.93478	0.149767	0.00198648	-0.0607594	0.211821	-0.227753	2.15538e-06	0.450983	1.24261e-22	0.183814	0.000141082	0.14095	0.00363401
SPAG4	blue	-0.323551	8.66205e-12	0.323551	8.66205e-12	0.135248	0.00527826	-0.0767937	0.114349	0.158687	0.00104279	0.346311	2.16429e-13	0.117707	0.015308	0.00249773	0.959103	0.426479	3.61841e-20	0.35456	5.2665e-14	0.133496	0.00590381
NUDT14	blue	-0.307482	9.78985e-11	0.307482	9.78985e-11	0.220081	4.77181e-06	0.254987	1.01933e-07	0.219423	5.10211e-06	0.357798	2.98942e-14	0.11767	0.0153401	-0.108974	0.0248344	0.556345	7.98652e-36	0.368579	4.33005e-15	0.472579	5.63506e-25
NXT1	blue	-0.352656	7.32453e-14	0.352656	7.32453e-14	0.341756	4.64144e-13	0.273685	1.01254e-08	0.456728	3.06949e-23	0.675065	1.04296e-57	0.300943	2.52018e-10	0.0953902	0.0496596	0.777324	5.72236e-87	0.475977	2.32681e-25	0.488197	8.89732e-27
SMIM26	blue	-0.329136	3.60268e-12	0.329136	3.60268e-12	-0.0141055	0.772117	-0.107401	0.0270093	0.0586901	0.227827	0.320059	1.48537e-11	0.0109806	0.821634	-0.309608	7.16216e-11	0.732299	2.02784e-72	0.289435	1.25772e-09	0.139966	0.00387946
CPED1	blue	0.453057	7.52394e-23	-0.453057	7.52394e-23	-0.0531623	0.274737	-0.0707259	0.145986	-0.335519	1.29288e-12	-0.548384	1.17018e-34	-0.273648	1.01736e-08	0.0546234	0.261742	-0.722066	1.61286e-69	-0.502965	1.44018e-28	-0.465925	3.09589e-24
COMTD1	blue	-0.217254	6.35103e-06	0.217254	6.35103e-06	0.0693504	0.154009	0.177678	0.000235896	0.10324	0.033566	0.253066	1.27932e-07	-0.00647569	0.894233	-0.215144	7.84193e-06	0.560013	2.2621e-36	0.361719	1.49297e-14	0.299144	3.25586e-10
CCDC159	blue	-0.481025	6.13931e-26	0.481025	6.13931e-26	-0.00161977	0.973472	-0.0165565	0.733905	0.14149	0.00350537	0.257984	7.12394e-08	0.219276	5.17833e-06	-0.133122	0.0060459	0.512444	9.16277e-30	0.308833	8.0286e-11	0.1694	0.000459672
PGLS	blue	-0.369637	3.56778e-15	0.369637	3.56778e-15	0.16936	0.000461122	0.18368	0.000142693	0.189249	8.82371e-05	0.418443	2.10833e-19	0.0227401	0.640553	-0.229983	1.7017e-06	0.789104	2.37476e-91	0.375296	1.25167e-15	0.377874	7.71341e-16
LSM10	blue	-0.327125	4.95082e-12	0.327125	4.95082e-12	0.228522	1.9872e-06	0.075678	0.119723	0.159677	0.000968811	0.429776	1.73205e-20	0.0733463	0.131589	-0.1019	0.0359479	0.667815	4.44196e-56	0.344398	2.98637e-13	0.258032	7.08315e-08
PRADC1	blue	-0.27019	1.58046e-08	0.27019	1.58046e-08	-0.191182	7.44332e-05	-0.277805	5.94197e-09	-0.172583	0.000356939	0.0670347	0.168264	-0.145845	0.0026093	-0.375798	1.13954e-15	0.467556	2.04607e-24	0.0809909	0.0958093	-0.134053	0.00569825
ZNF580	blue	-0.461393	9.67166e-24	0.461393	9.67166e-24	0.298071	3.78947e-10	0.305574	1.29328e-10	0.485075	2.07393e-26	0.667341	5.65488e-56	0.259497	5.93592e-08	0.0664656	0.171914	0.822019	3.0141e-105	0.44785	2.6341e-22	0.494364	1.62927e-27
ZNF428	blue	-0.324584	7.37461e-12	0.324584	7.37461e-12	0.15165	0.00173872	0.152862	0.00159461	0.241722	4.71483e-07	0.441181	1.27073e-21	0.0326459	0.502594	-0.132904	0.00612992	0.700827	6.77925e-64	0.292102	8.72068e-10	0.357542	3.12715e-14
ZNF581	blue	-0.51042	1.66208e-29	0.51042	1.66208e-29	0.199276	3.58456e-05	0.197426	4.24726e-05	0.485026	2.10163e-26	0.668139	3.76486e-56	0.335814	1.23231e-12	0.0862236	0.0761433	0.851196	3.25669e-120	0.566792	2.10792e-37	0.425467	4.5301e-20
CITED4	blue	-0.101229	0.0371927	0.101229	0.0371927	0.124867	0.0100627	0.220171	4.72842e-06	0.146991	0.00241097	0.24109	5.0608e-07	0.0300991	0.536517	-0.148886	0.00211313	0.442703	8.90006e-22	0.154423	0.00142503	0.408031	1.93031e-18
C5orf46	blue	-0.24454	3.43025e-07	0.24454	3.43025e-07	0.268755	1.89397e-08	0.345434	2.5092e-13	0.288379	1.45243e-09	0.381743	3.7007e-16	0.218209	5.7688e-06	0.0782671	0.107544	0.424147	6.06431e-20	0.278519	5.41274e-09	0.352781	7.16772e-14
MANBAL	blue	-0.586908	1.32077e-40	0.586908	1.32077e-40	0.216689	6.72154e-06	0.222688	3.65383e-06	0.577559	4.33488e-39	0.749504	1.30493e-77	0.474193	3.7061e-25	0.228939	1.90135e-06	0.810954	2.84185e-100	0.617914	5.27296e-46	0.405742	3.10836e-18
TMEM141	blue	-0.212475	1.02088e-05	0.212475	1.02088e-05	-0.0239569	0.622777	-0.0796055	0.101644	0.0529394	0.276757	0.305444	1.31791e-10	-0.0944201	0.0520364	-0.316622	2.50916e-11	0.668652	2.89494e-56	0.302838	1.92098e-10	0.268342	1.99473e-08
EID2	blue	-0.355076	4.81362e-14	0.355076	4.81362e-14	0.175444	0.000283274	0.159446	0.000985643	0.471382	7.67591e-25	0.582764	6.29512e-40	0.327251	4.85382e-12	0.247068	2.57021e-07	0.547957	1.34908e-34	0.310006	6.75371e-11	0.281235	3.78673e-09
C19orf18	blue	-0.14563	0.00264794	0.14563	0.00264794	0.0147166	0.762533	0.106467	0.0283753	0.191732	7.08948e-05	0.234753	1.01831e-06	0.0696049	0.1525	-0.0899747	0.0641725	0.388787	9.47241e-17	0.139828	0.00391519	0.24701	2.58719e-07
INAFM1	blue	-0.321217	1.24323e-11	0.321217	1.24323e-11	0.153387	0.00153563	0.17743	0.000240757	0.194249	5.66272e-05	0.403327	5.11881e-18	0.0277913	0.568217	-0.251956	1.45763e-07	0.754055	4.68494e-79	0.231623	1.42802e-06	0.410899	1.05697e-18
TMEM250	blue	-0.519749	1.03315e-30	0.519749	1.03315e-30	0.196371	4.67542e-05	0.189741	8.45084e-05	0.573054	2.24038e-38	0.686713	1.99859e-60	0.522423	4.58626e-31	0.288913	1.35055e-09	0.669136	2.26023e-56	0.560192	2.12625e-36	0.32148	1.19367e-11
NFKB1	brown	-0.0450335	0.354951	0.0450335	0.354951	0.465164	3.75226e-24	0.562674	8.96987e-37	0.572004	3.27354e-38	0.362846	1.22068e-14	0.480997	6.18525e-26	0.718048	2.04808e-68	-0.121285	0.0124452	0.162838	0.00076367	0.298173	3.73546e-10
KRAS	brown	-0.131502	0.00669616	0.131502	0.00669616	0.275498	8.01706e-09	0.457481	2.55041e-23	0.634616	3.59594e-49	0.475143	2.89334e-25	0.578874	2.67082e-39	0.698307	2.92136e-63	0.00679158	0.889106	0.223035	3.52542e-06	0.390825	6.34771e-17
PTPN11	brown	-0.123083	0.0111933	0.123083	0.0111933	0.116572	0.0163291	0.319746	1.55851e-11	0.588544	7.08648e-41	0.342918	3.8249e-13	0.574417	1.36694e-38	0.829598	7.37561e-109	-0.248446	2.19292e-07	0.145829	0.00261214	0.177777	0.000233972
JAK1	brown	-0.0694777	0.153253	0.0694777	0.153253	0.339479	6.7642e-13	0.463438	5.79562e-24	0.48511	2.0548e-26	0.28476	2.36802e-09	0.470514	9.59961e-25	0.75274	1.23472e-78	-0.210349	1.25661e-05	0.150747	0.00185382	0.0880866	0.069989
TNFAIP3	brown	-0.14094	0.0036365	0.14094	0.0036365	0.441133	1.28511e-21	0.351168	9.46501e-14	0.50144	2.22547e-28	0.385863	1.67438e-16	0.461835	8.65964e-24	0.594584	6.89667e-42	-0.00359388	0.941182	0.310028	6.73154e-11	0.138754	0.0042026
CTNNB1	brown	-0.284281	2.52511e-09	0.284281	2.52511e-09	0.12867	0.00798514	0.242893	4.13293e-07	0.567045	1.92721e-37	0.452918	7.78169e-23	0.621682	1.05788e-46	0.72636	1.01511e-70	0.0257074	0.597587	0.325818	6.08025e-12	-0.0242724	0.618204
AKT1	brown	-0.0173048	0.722364	0.0173048	0.722364	0.215359	7.67618e-06	0.371283	2.63654e-15	0.484607	2.35288e-26	0.254864	1.03424e-07	0.404288	4.19886e-18	0.613148	3.89933e-45	-0.221851	3.98209e-06	0.0240412	0.621555	0.272195	1.22507e-08
CASP8	brown	-0.371045	2.75429e-15	0.371045	2.75429e-15	0.348702	1.44292e-13	0.342471	4.12109e-13	0.716218	6.41931e-68	0.646502	1.51808e-51	0.659255	3.258e-54	0.712414	6.70868e-67	0.21992	4.85067e-06	0.400417	9.28479e-18	0.408414	1.78178e-18
CREBBP	brown	-0.205853	1.93637e-05	0.205853	1.93637e-05	0.169265	0.000464599	0.37585	1.12847e-15	0.641205	1.78875e-50	0.44119	1.26804e-21	0.649985	2.91914e-52	0.815827	2.01428e-102	-0.0818196	0.0924493	0.1589	0.00102647	0.162292	0.000795968
XIAP	brown	-0.223494	3.36231e-06	0.223494	3.36231e-06	0.179016	0.000211179	0.301972	2.17528e-10	0.551886	3.62516e-35	0.3817	3.73127e-16	0.652585	8.40765e-53	0.719264	9.53557e-69	-0.0653266	0.179395	0.242468	4.33577e-07	0.18382	0.000141011
HFE	brown	-0.23477	1.01645e-06	0.23477	1.01645e-06	-0.0381609	0.433189	0.0791985	0.10341	0.375271	1.25752e-15	0.244667	3.38108e-07	0.55235	3.09952e-35	0.553078	2.42488e-35	-0.0887723	0.0678287	0.107088	0.0274603	0.0664121	0.172259
FADD	brown	-0.258573	6.63679e-08	0.258573	6.63679e-08	0.25484	1.03727e-07	0.323836	8.28633e-12	0.544444	4.30385e-34	0.475867	2.39459e-25	0.506239	5.61557e-29	0.601005	5.48634e-43	0.15143	0.00176615	0.372734	2.01626e-15	0.196327	4.69409e-05
LIG4	brown	-0.0594105	0.22216	0.0594105	0.22216	0.0924367	0.0571918	0.207864	1.59777e-05	0.424291	5.87406e-20	0.171766	0.000381038	0.430219	1.56751e-20	0.620673	1.62978e-46	-0.297961	3.8488e-10	0.0122622	0.801228	0.0765059	0.115717
KMT2D	brown	-0.331426	2.5011e-12	0.331426	2.5011e-12	0.190358	8.00492e-05	0.392437	4.61569e-17	0.801037	4.3762e-96	0.563167	7.54922e-37	0.740493	7.68989e-75	0.865037	1.74652e-128	0.00559076	0.908618	0.312346	4.77111e-11	0.317376	2.23763e-11
MAPK1	brown	-0.29523	5.64835e-10	0.29523	5.64835e-10	0.15539	0.00132856	0.332221	2.20184e-12	0.767096	2.23693e-83	0.592364	1.63285e-41	0.754497	3.38003e-79	0.876431	5.15663e-136	0.0416975	0.391754	0.387367	1.25011e-16	0.24994	1.84439e-07
POLG	brown	-0.21956	5.03123e-06	0.21956	5.03123e-06	0.177116	0.000247062	0.401455	7.51299e-18	0.644584	3.72963e-51	0.395999	2.26848e-17	0.603126	2.34791e-43	0.782729	6.04115e-89	-0.0955652	0.0492407	0.193681	5.95856e-05	0.204818	2.13635e-05
MAP2K1	brown	0.255626	9.44717e-08	-0.255626	9.44717e-08	0.199944	3.37026e-05	0.371107	2.72325e-15	0.360498	1.85544e-14	0.146949	0.002418	0.254113	1.13059e-07	0.556933	6.53123e-36	-0.290694	1.0586e-09	-0.153922	0.00147755	0.230808	1.55827e-06
MAGT1	brown	-0.263951	3.4449e-08	0.263951	3.4449e-08	0.0708571	0.145238	0.166943	0.000557139	0.426029	3.99871e-20	0.30266	1.97068e-10	0.551402	4.26574e-35	0.605452	9.19129e-44	-0.0849608	0.08056	0.244044	3.62871e-07	0.0711332	0.143672
MTOR	brown	-0.297542	4.08368e-10	0.297542	4.08368e-10	0.0564993	0.245689	0.114762	0.0180821	0.427589	2.82584e-20	0.320197	1.45434e-11	0.477608	1.5166e-25	0.600887	5.75214e-43	-0.0719622	0.13905	0.16125	0.000861112	0.100175	0.0392241
RAF1	brown	-0.0914855	0.0598103	0.0914855	0.0598103	0.0637022	0.190478	0.184052	0.000138253	0.513739	6.24644e-30	0.282023	3.41127e-09	0.561939	1.15901e-36	0.809138	1.73382e-99	-0.339471	6.77324e-13	0.0657128	0.176832	0.0706193	0.146596
NFE2L2	brown	0.140938	0.00363697	-0.140938	0.00363697	0.0791444	0.103647	0.165217	0.000636711	0.286299	1.92526e-09	0.0685818	0.158635	0.357496	3.15251e-14	0.577264	4.83189e-39	-0.345674	2.41004e-13	0.0275211	0.571987	-0.147856	0.00227054
CDKN1B	brown	-0.20779	1.60917e-05	0.20779	1.60917e-05	0.147175	0.00238055	0.160432	0.000915608	0.407574	2.12357e-18	0.325284	6.60999e-12	0.421831	1.00862e-19	0.551136	4.66467e-35	-0.0361647	0.457651	0.0382243	0.432424	0.0107393	0.82549
EP300	brown	-0.173875	0.000321701	0.173875	0.000321701	0.15818	0.00108269	0.361035	1.68655e-14	0.71262	5.91647e-67	0.458638	1.91697e-23	0.694375	2.76826e-62	0.873155	8.93972e-134	-0.144725	0.00281717	0.209645	1.34544e-05	0.253357	1.23612e-07
ITCH	brown	0.0653866	0.178995	-0.0653866	0.178995	-0.043791	0.368396	0.0716568	0.14074	0.286439	1.88914e-09	0.0769598	0.113566	0.35636	3.84722e-14	0.601074	5.33793e-43	-0.387879	1.1313e-16	-0.124569	0.0102441	-0.0792599	0.103142
MSH6	brown	-0.343757	3.32469e-13	0.343757	3.32469e-13	0.195319	5.14259e-05	0.288199	1.48852e-09	0.691193	1.66396e-61	0.666636	8.09329e-56	0.692304	8.92013e-62	0.761313	1.99593e-81	0.166693	0.000568053	0.31118	5.67522e-11	0.352061	8.11619e-14
DICER1	brown	0.0310137	0.524204	-0.0310137	0.524204	0.233888	1.11857e-06	0.345597	2.44127e-13	0.511166	1.33507e-29	0.26307	3.83912e-08	0.415908	3.64119e-19	0.653182	6.30557e-53	-0.243801	3.73027e-07	0.00447549	0.92679	0.24176	4.69517e-07
PRKAR1A	brown	-0.197291	4.29968e-05	0.197291	4.29968e-05	0.00950721	0.845243	0.166298	0.000585719	0.429146	1.99494e-20	0.325088	6.81641e-12	0.504299	9.82308e-29	0.567372	1.71632e-37	0.0352433	0.469197	0.285299	2.20288e-09	-0.0595674	0.220939
RB1	brown	-0.0834541	0.0860984	0.0834541	0.0860984	0.342792	3.90653e-13	0.434747	5.61493e-21	0.460821	1.11542e-23	0.263589	3.60198e-08	0.413587	5.97889e-19	0.618673	3.82133e-46	-0.126183	0.00929543	0.209175	1.40815e-05	0.107947	0.0262354
FMR1	brown	-0.27396	9.77422e-09	0.27396	9.77422e-09	-0.00663788	0.8916	0.0394835	0.417406	0.402199	6.45281e-18	0.280059	4.4221e-09	0.559737	2.48838e-36	0.543046	6.80485e-34	-0.0559071	0.250681	0.186658	0.000110538	-0.0357675	0.462609
TGFBR2	brown	-0.0441473	0.364509	0.0441473	0.364509	0.281101	3.85428e-09	0.411604	9.10656e-19	0.350703	1.025e-13	0.115466	0.017382	0.352041	8.14469e-14	0.608066	3.17239e-44	-0.275779	7.731e-09	0.100409	0.038765	-0.0456964	0.347906
HIF1A	brown	-0.0889975	0.0671313	0.0889975	0.0671313	0.527157	1.06969e-31	0.673314	2.6058e-57	0.637803	8.49986e-50	0.479321	9.64939e-26	0.502044	1.87334e-28	0.709693	3.51186e-66	-0.0102096	0.83397	0.208212	1.54522e-05	0.536297	6.02511e-33
ABL1	brown	-0.361492	1.55482e-14	0.361492	1.55482e-14	0.323991	8.08813e-12	0.556909	6.58582e-36	0.847047	6.74889e-118	0.701664	4.16107e-64	0.732957	1.30571e-72	0.791425	3.01586e-92	0.231948	1.37906e-06	0.409512	1.41542e-18	0.461039	1.05647e-23
MFN2	brown	-0.0128467	0.791965	0.0128467	0.791965	0.061766	0.204335	0.0346154	0.477156	0.274451	9.17627e-09	0.141863	0.00341889	0.300968	2.51123e-10	0.533604	1.41913e-32	-0.228492	1.99339e-06	-0.0345781	0.477631	-0.0523978	0.281708
EIF2AK2	brown	-0.227685	2.17071e-06	0.227685	2.17071e-06	0.317598	2.16361e-11	0.401775	7.03789e-18	0.678944	1.34023e-58	0.526969	1.13354e-31	0.653326	5.8814e-53	0.756953	5.42345e-80	0.0416478	0.392318	0.297159	4.31004e-10	0.302926	1.89659e-10
DHFR	brown	-0.0863136	0.0758362	0.0863136	0.0758362	-0.0259452	0.594202	-0.0280421	0.564729	0.373126	1.87484e-15	0.334214	1.59741e-12	0.399563	1.10466e-17	0.550671	5.45249e-35	-0.104562	0.0313486	0.0846697	0.0816069	0.0128438	0.79201
ARID1A	brown	-0.236708	8.22472e-07	0.236708	8.22472e-07	0.198173	3.9668e-05	0.302766	1.94095e-10	0.696062	1.05986e-62	0.531286	2.94855e-32	0.689155	5.18458e-61	0.837203	1.14881e-112	-0.010776	0.824903	0.244958	3.27119e-07	0.192977	6.34596e-05
NR3C1	brown	-0.0349903	0.472396	0.0349903	0.472396	0.00945172	0.846135	0.147053	0.00240071	0.244229	3.55358e-07	0.0252728	0.603799	0.380109	5.05264e-16	0.585826	1.98978e-40	-0.379153	6.05795e-16	-0.0610409	0.209708	-0.172713	0.000353246
MAPK14	brown	-0.259155	6.18662e-08	0.259155	6.18662e-08	0.0702951	0.148463	0.145347	0.00269998	0.586764	1.3949e-40	0.495147	1.31024e-27	0.62602	1.61939e-47	0.628338	5.8693e-48	0.18447	0.000133398	0.390527	6.73084e-17	0.128217	0.00821103
SOS1	brown	-0.288005	1.52825e-09	0.288005	1.52825e-09	0.170921	0.000407576	0.310864	5.94744e-11	0.64609	1.84272e-51	0.475877	2.38841e-25	0.705443	4.48578e-65	0.808504	3.24303e-99	-0.0104289	0.830457	0.288103	1.50811e-09	0.129961	0.00737246
TGFBR1	brown	-0.250568	1.71442e-07	0.250568	1.71442e-07	0.369143	3.90565e-15	0.490295	5.01279e-27	0.588596	6.94664e-41	0.484441	2.4603e-26	0.472259	6.12101e-25	0.602004	3.68174e-43	0.0951207	0.0503108	0.229758	1.74286e-06	0.404623	3.91884e-18
HGSNAT	brown	-0.182416	0.000158846	0.182416	0.000158846	0.0694759	0.153263	0.354615	5.21579e-14	0.549029	9.43962e-35	0.350304	1.09764e-13	0.555693	9.97618e-36	0.616477	9.67378e-46	-0.0609022	0.210748	0.164068	0.000695384	0.199071	3.65289e-05
ITGB1	brown	-0.153474	0.00152604	0.153474	0.00152604	0.262137	4.3048e-08	0.563939	5.76015e-37	0.66129	1.18882e-54	0.409141	1.53004e-18	0.620503	1.75313e-46	0.863726	1.15835e-127	-0.185039	0.000127066	0.20343	2.43524e-05	0.325682	6.21073e-12
ADNP	brown	-0.426256	3.80275e-20	0.426256	3.80275e-20	0.224471	3.03845e-06	0.392084	4.95011e-17	0.886175	4.51741e-143	0.798421	5.08505e-95	0.817611	3.17306e-103	0.800808	5.43201e-96	0.368521	4.37585e-15	0.471131	8.18858e-25	0.462296	7.71833e-24
DCTN1	brown	-0.380797	4.43267e-16	0.380797	4.43267e-16	0.274395	9.2419e-09	0.416234	3.39496e-19	0.753192	8.85456e-79	0.677424	3.00596e-58	0.720743	3.74313e-69	0.796275	3.70116e-94	0.24041	5.46023e-07	0.407698	2.0693e-18	0.313585	3.96482e-11
SMC1A	brown	-0.267766	2.14409e-08	0.267766	2.14409e-08	0.178253	0.00022495	0.276229	7.29359e-09	0.673319	2.59875e-57	0.548971	9.62462e-35	0.673079	2.94514e-57	0.824481	2.11312e-106	-0.00887238	0.855459	0.204976	2.10455e-05	0.256337	8.67867e-08
SRP72	brown	-0.371978	2.31916e-15	0.371978	2.31916e-15	0.26493	3.05232e-08	0.386574	1.45862e-16	0.670643	1.04101e-56	0.630957	1.84565e-48	0.684619	6.28812e-60	0.715587	9.50295e-68	0.227714	2.16427e-06	0.456489	3.2554e-23	0.388041	1.09608e-16
IL6ST	brown	0.189327	8.76334e-05	-0.189327	8.76334e-05	0.129079	0.00778659	0.278681	5.29936e-09	0.15252	0.00163408	-0.117311	0.0156579	0.21946	5.08264e-06	0.491809	3.30607e-27	-0.505235	7.50496e-29	-0.0681346	0.161374	-0.0985385	0.0425622
SGPL1	brown	-0.252069	1.43837e-07	0.252069	1.43837e-07	0.0417233	0.39146	0.205485	2.00537e-05	0.529347	5.41188e-32	0.361085	1.67151e-14	0.576461	6.484e-39	0.641715	1.41374e-50	0.00526517	0.913919	0.292859	7.85517e-10	-0.0518334	0.28693
KITLG	brown	-0.287495	1.63768e-09	0.287495	1.63768e-09	0.307822	9.31428e-11	0.405658	3.16305e-18	0.5773	4.7679e-39	0.534378	1.11041e-32	0.538171	3.30523e-33	0.592891	1.33161e-41	0.172121	0.000370391	0.311944	5.06607e-11	0.244116	3.59935e-07
DST	brown	-0.103282	0.0334941	0.103282	0.0334941	0.0730902	0.132945	0.344472	2.94941e-13	0.520957	7.1659e-31	0.25609	8.93839e-08	0.487828	9.8378e-27	0.680235	6.72162e-59	-0.189165	8.88845e-05	0.0494646	0.309556	0.21332	9.39432e-06
SETD2	brown	-0.253275	1.24819e-07	0.253275	1.24819e-07	0.145175	0.00273187	0.263271	3.74541e-08	0.720401	4.64809e-69	0.541695	1.05725e-33	0.719467	8.39101e-69	0.879855	2.00552e-138	-0.0385717	0.42825	0.276694	6.86613e-09	0.168764	0.000483265
NSD1	brown	-0.449349	1.84057e-22	0.449349	1.84057e-22	0.262227	4.25737e-08	0.448766	2.11636e-22	0.843473	5.89105e-116	0.719896	6.39825e-69	0.782765	5.85885e-89	0.788057	5.97592e-91	0.278394	5.50224e-09	0.447374	2.9509e-22	0.464961	3.94959e-24
NPC1	brown	-0.388031	1.09832e-16	0.388031	1.09832e-16	0.288483	1.43213e-09	0.348172	1.57903e-13	0.764822	1.32819e-82	0.699058	1.89311e-63	0.703677	1.27576e-64	0.77174	5.52102e-85	0.239427	6.09176e-07	0.431197	1.25739e-20	0.383365	2.71159e-16
PIK3CB	brown	-0.330239	3.02326e-12	0.330239	3.02326e-12	0.232891	1.24594e-06	0.35829	2.74179e-14	0.667745	4.60238e-56	0.572636	2.6063e-38	0.653973	4.30362e-53	0.730672	5.98439e-72	0.159124	0.00100948	0.311437	5.46249e-11	0.44148	1.18505e-21
NOTCH2	brown	-0.0896962	0.0650046	0.0896962	0.0650046	0.332757	2.02037e-12	0.54245	8.26558e-34	0.613682	3.12096e-45	0.412831	7.02144e-19	0.509874	1.95026e-29	0.720645	3.98359e-69	-0.0947331	0.0512594	0.115215	0.017629	0.441763	1.10922e-21
DDX3X	brown	0.0310248	0.524055	-0.0310248	0.524055	0.293943	6.75832e-10	0.433653	7.20678e-21	0.522834	4.04576e-31	0.309305	7.48925e-11	0.482811	3.81136e-26	0.754339	3.79855e-79	-0.249282	1.99084e-07	0.0804172	0.0981922	0.249908	1.85125e-07
ALG12	brown	-0.329758	3.26353e-12	0.329758	3.26353e-12	0.0230405	0.636145	0.179791	0.000198001	0.638843	5.28986e-50	0.507928	3.44106e-29	0.665809	1.2308e-55	0.679049	1.2675e-58	0.0864728	0.0752954	0.373501	1.74895e-15	0.215557	7.52643e-06
CASK	brown	-0.359836	2.08654e-14	0.359836	2.08654e-14	0.188502	9.4184e-05	0.344529	2.9212e-13	0.598911	1.26074e-42	0.530167	4.18815e-32	0.614718	2.02467e-45	0.662265	7.31044e-55	0.187403	0.000103638	0.332514	2.10067e-12	0.222946	3.55788e-06
HNF1A	brown	-0.229203	1.8489e-06	0.229203	1.8489e-06	-0.173399	0.000334279	-0.0925037	0.0570109	0.457299	2.66724e-23	0.294131	6.58363e-10	0.580574	1.42376e-39	0.674787	1.20653e-57	-0.168521	0.00049256	0.173257	0.000338127	-0.0916717	0.0592901
CLCN7	brown	-0.434264	6.26908e-21	0.434264	6.26908e-21	0.167628	0.000528203	0.250384	1.75155e-07	0.616091	1.13831e-45	0.542348	8.54597e-34	0.682548	1.93574e-59	0.687777	1.11201e-60	0.154353	0.00143228	0.430434	1.4935e-20	0.164555	0.000669921
ATP6AP2	brown	-0.406488	2.66268e-18	0.406488	2.66268e-18	0.440475	1.49809e-21	0.530015	4.39251e-32	0.617708	5.75412e-46	0.597291	2.38917e-42	0.54989	7.08273e-35	0.575892	7.98495e-39	0.296033	5.04809e-10	0.415921	3.63038e-19	0.476096	2.25547e-25
CRKL	brown	-0.334427	1.54338e-12	0.334427	1.54338e-12	0.100268	0.0390411	0.232837	1.25324e-06	0.755038	2.26171e-79	0.609697	1.62543e-44	0.746558	1.08213e-76	0.776781	8.97958e-87	0.124823	0.0100895	0.340181	6.02492e-13	0.258948	6.34284e-08
GNAQ	brown	-0.146839	0.00243644	0.146839	0.00243644	0.150123	0.00193723	0.374387	1.48302e-15	0.548764	1.03135e-34	0.370637	2.96929e-15	0.504188	1.01417e-28	0.649414	3.83128e-52	-0.057066	0.240977	0.0910134	0.0611464	0.243376	3.91374e-07
SH2B3	brown	-0.0884204	0.0689304	0.0884204	0.0689304	0.405613	3.19302e-18	0.521077	6.90779e-31	0.464377	4.57694e-24	0.251801	1.48431e-07	0.414649	4.7668e-19	0.655459	2.09309e-53	-0.24569	3.00929e-07	0.0209543	0.667015	0.288627	1.40426e-09
SPG11	brown	-0.150603	0.00187274	0.150603	0.00187274	0.149748	0.00198908	0.34406	3.1605e-13	0.595928	4.07954e-42	0.319961	1.50806e-11	0.63276	8.26786e-49	0.865725	6.41762e-129	-0.266311	2.57147e-08	0.12502	0.00997098	0.123999	0.0105995
LRRC8A	brown	-0.287525	1.63106e-09	0.287525	1.63106e-09	0.157075	0.00117455	0.364206	9.56494e-15	0.562943	8.16502e-37	0.438567	2.33308e-21	0.520836	7.43196e-31	0.612328	5.48328e-45	0.0556733	0.252671	0.183606	0.000143597	0.28245	3.22361e-09
TAB2	brown	0.106334	0.0285746	-0.106334	0.0285746	0.0990919	0.0414075	0.173971	0.000319202	0.322971	9.47855e-12	0.135396	0.00522848	0.365705	7.29893e-15	0.602117	3.51945e-43	-0.328035	4.28866e-12	-0.121071	0.0126021	-0.111385	0.0217942
AFG3L2	brown	-0.0970017	0.0459122	0.0970017	0.0459122	0.09955	0.0404718	0.274112	9.58533e-09	0.491536	3.5636e-27	0.298292	3.67334e-10	0.506509	5.19343e-29	0.740715	6.59546e-75	-0.222082	3.88892e-06	0.11325	0.01967	0.107351	0.0270799
TRIM32	brown	-0.357108	3.37496e-14	0.357108	3.37496e-14	0.294773	6.02063e-10	0.421474	1.0906e-19	0.747953	3.98646e-77	0.691508	1.39438e-61	0.675819	7.01501e-58	0.756895	5.66557e-80	0.252779	1.32334e-07	0.393215	3.95487e-17	0.310184	6.57842e-11
COPB1	brown	-0.323933	8.16197e-12	0.323933	8.16197e-12	0.27585	7.6599e-09	0.380421	4.76165e-16	0.761934	1.23932e-81	0.645901	2.0133e-51	0.741071	5.15065e-75	0.827829	5.32542e-108	0.129645	0.00751844	0.35995	2.04467e-14	0.391568	5.48206e-17
DNAAF2	brown	-0.305091	1.38728e-10	0.305091	1.38728e-10	-0.0208918	0.667949	0.0882198	0.0695647	0.449396	1.81961e-22	0.325655	6.23719e-12	0.494267	1.67358e-27	0.572698	2.54855e-38	-0.0134149	0.782988	0.248043	2.29731e-07	-0.031013	0.524213
TPP2	brown	-0.101304	0.0370518	0.101304	0.0370518	0.153763	0.00149455	0.265141	2.97353e-08	0.574617	1.2708e-38	0.393728	3.57122e-17	0.562779	8.6448e-37	0.724278	3.90639e-70	-0.134128	0.00567114	0.136733	0.00479554	0.179886	0.000196428
SCARB2	brown	-0.118651	0.0145011	0.118651	0.0145011	0.148733	0.00213584	0.360368	1.89871e-14	0.417733	2.45801e-19	0.222841	3.59669e-06	0.420037	1.49192e-19	0.595733	4.40381e-42	-0.181305	0.000174431	0.110357	0.0230489	0.192481	6.63253e-05
PGK1	brown	-0.318207	1.97187e-11	0.318207	1.97187e-11	0.360498	1.85545e-14	0.359562	2.19019e-14	0.494001	1.80226e-27	0.513414	6.87778e-30	0.484486	2.43112e-26	0.547904	1.37281e-34	0.223042	3.52278e-06	0.382218	3.37909e-16	0.333058	1.92474e-12
YAP1	brown	-0.191323	7.35115e-05	0.191323	7.35115e-05	0.195693	4.97163e-05	0.414574	4.84481e-19	0.660508	1.75233e-54	0.464043	4.97806e-24	0.61511	1.71827e-45	0.736411	1.26876e-73	0.0478471	0.325663	0.338625	7.78503e-13	0.162545	0.000780867
TOP2B	brown	-0.274763	8.81427e-09	0.274763	8.81427e-09	0.353596	6.22569e-14	0.433406	7.6217e-21	0.777945	3.41457e-87	0.674017	1.80533e-57	0.709293	4.47327e-66	0.799262	2.31947e-95	0.178197	0.000226004	0.361551	1.53845e-14	0.394409	3.11804e-17
CHAMP1	brown	0.0331103	0.496532	-0.0331103	0.496532	0.123532	0.0108988	0.186589	0.000111201	0.460802	1.12052e-23	0.294792	6.00473e-10	0.485799	1.70599e-26	0.682962	1.54779e-59	-0.229749	1.74458e-06	0.0894525	0.0657398	0.102112	0.0355625
P2RX7	brown	-0.0619091	0.203287	0.0619091	0.203287	0.18243	0.000158653	0.203818	2.34777e-05	0.398986	1.24197e-17	0.241091	5.06012e-07	0.404951	3.66164e-18	0.546153	2.45188e-34	-0.173319	0.000336438	0.0781952	0.107869	0.182268	0.000160837
DSP	brown	-0.177494	0.000239486	0.177494	0.000239486	-0.105142	0.0304171	0.109304	0.0243979	0.491854	3.26473e-27	0.337812	8.89554e-13	0.543673	5.54323e-34	0.612603	4.89041e-45	0.0156187	0.748454	0.319194	1.69591e-11	0.0245581	0.614074
ATP1A1	brown	-0.169264	0.000464649	0.169264	0.000464649	0.265144	2.97258e-08	0.503099	1.38605e-28	0.708484	7.28418e-66	0.520978	7.11977e-31	0.637314	1.06164e-49	0.836101	4.20839e-112	-0.0530908	0.275383	0.261675	4.55452e-08	0.437259	3.15509e-21
EIF4G1	brown	-0.248482	2.18396e-07	0.248482	2.18396e-07	0.165592	0.000618541	0.206298	1.85599e-05	0.519644	1.06654e-30	0.437441	3.02552e-21	0.574862	1.16241e-38	0.669137	2.25874e-56	0.00949468	0.845444	0.33978	6.43662e-13	0.133539	0.00588775
PRKCA	brown	-0.408079	1.91086e-18	0.408079	1.91086e-18	-0.0293909	0.54615	0.116654	0.0162534	0.624435	3.22623e-47	0.567644	1.55831e-37	0.661052	1.338e-54	0.643726	5.56252e-51	0.246998	2.59095e-07	0.341661	4.71474e-13	0.116949	0.0159839
WNK1	brown	-0.274117	9.57847e-09	0.274117	9.57847e-09	0.229453	1.8004e-06	0.342316	4.22892e-13	0.712954	4.8209e-67	0.562121	1.08792e-36	0.676113	6.0085e-58	0.82405	3.37778e-106	0.0174198	0.720594	0.326194	5.73177e-12	0.322288	1.05355e-11
BCL2L11	brown	-0.162771	0.000767591	0.162771	0.000767591	0.233243	1.19953e-06	0.395155	2.68611e-17	0.562582	9.26257e-37	0.455065	4.61399e-23	0.510924	1.43368e-29	0.557112	6.14324e-36	0.0831082	0.0874123	0.141059	0.00360769	0.440922	1.35005e-21
FOXO3	brown	-0.102103	0.0355776	0.102103	0.0355776	0.15423	0.00144506	0.329131	3.60527e-12	0.523319	3.48755e-31	0.363299	1.12552e-14	0.479453	9.31849e-26	0.604222	1.51048e-43	-0.0544939	0.262877	0.13425	0.00562699	0.246524	2.73552e-07
ITGA2	brown	-0.284423	2.47747e-09	0.284423	2.47747e-09	0.258655	6.57114e-08	0.510525	1.61148e-29	0.615519	1.44705e-45	0.525357	1.86551e-31	0.542398	8.40917e-34	0.584448	3.34642e-40	0.241299	4.94402e-07	0.369482	3.67074e-15	0.332813	2.00233e-12
RPS6KA3	brown	-0.185027	0.000127191	0.185027	0.000127191	0.187002	0.000107298	0.137271	0.00463066	0.49862	4.94701e-28	0.38862	9.78747e-17	0.594145	8.18314e-42	0.64447	3.93313e-51	-0.0342185	0.482226	0.331403	2.51017e-12	0.0894054	0.065883
KIF1B	brown	-0.257088	7.9335e-08	0.257088	7.9335e-08	0.0235267	0.629038	0.135585	0.00516512	0.464299	4.66716e-24	0.331776	2.36499e-12	0.536204	6.20829e-33	0.659634	2.70133e-54	-0.0630191	0.195286	0.189637	8.52812e-05	0.0181931	0.708744
MED12	brown	-0.4109	1.05671e-18	0.4109	1.05671e-18	0.294905	5.91089e-10	0.401018	8.21525e-18	0.847079	6.48003e-118	0.731902	2.64347e-72	0.834149	4.09778e-111	0.847958	2.12211e-118	0.231966	1.37637e-06	0.43911	2.05716e-21	0.368103	4.72268e-15
OCLN	brown	-0.135395	0.00522863	0.135395	0.00522863	0.0108135	0.824304	0.258342	6.82378e-08	0.454306	5.55211e-23	0.2654	2.87971e-08	0.508061	3.31011e-29	0.616773	8.53856e-46	-0.156915	0.00118845	0.142597	0.0032543	0.296124	4.98448e-10
SPAG1	brown	-0.157444	0.00114313	0.157444	0.00114313	0.345011	2.6942e-13	0.449561	1.7492e-22	0.50389	1.10482e-28	0.459261	1.64326e-23	0.349602	1.23764e-13	0.4688	1.48966e-24	0.153134	0.00156373	0.411119	1.00893e-18	0.544375	4.40328e-34
CUL3	brown	-0.105948	0.0291613	0.105948	0.0291613	0.158857	0.00102976	0.356806	3.5584e-14	0.642619	9.30163e-51	0.401419	7.56853e-18	0.639606	3.73064e-50	0.883074	9.31663e-141	-0.20349	2.42151e-05	0.148142	0.00222583	0.167343	0.000540046
GAMT	brown	0.109011	0.0247845	-0.109011	0.0247845	-0.326105	5.81194e-12	-0.458955	1.77232e-23	-0.492327	2.86491e-27	-0.382191	3.39683e-16	-0.347018	1.92051e-13	-0.552169	3.29464e-35	0.00986002	0.839576	-0.162866	0.000762069	-0.351282	9.28e-14
XPC	brown	-0.0782458	0.10764	0.0782458	0.10764	0.000797911	0.98693	0.116785	0.0161334	0.421214	1.15435e-19	0.187732	0.000100717	0.494775	1.45325e-27	0.756507	7.57403e-80	-0.329575	3.36008e-12	0.0487934	0.316176	-0.158445	0.0010617
SPTLC1	brown	-0.253593	1.2022e-07	0.253593	1.2022e-07	0.346957	1.94064e-13	0.538168	3.30759e-33	0.757599	3.33942e-80	0.656352	1.35464e-53	0.594318	7.65067e-42	0.703585	1.34673e-64	0.255171	9.9722e-08	0.329707	3.29017e-12	0.458209	2.1316e-23
PEX10	brown	-0.290022	1.16076e-09	0.290022	1.16076e-09	0.0661946	0.173672	0.0586669	0.228012	0.467056	2.32364e-24	0.439419	1.91483e-21	0.493208	2.24538e-27	0.550698	5.40274e-35	0.137791	0.00447647	0.328877	3.75373e-12	0.0400687	0.410531
[truncated: 7,073 more rows]

## Sheet: Table S4
Table S4 DEGs of HCC
[truncated: 4,119 more rows]

## Sheet: Table S5
Table S5 Correlation analysis of AP-related target genes and immune infiltration
[truncated: 476 more rows]

[truncated: 12 more sheets: Table S6, Table S7, Table S8, Table S9, Table S10, Table S11, Table S12, Table S13, Table S14, Table S15, Table S16, Table S17]
